# Supplementary material for: Insulin-inducible THRSP maintains mitochondrial function and regulates sphingolipid metabolism in human adipocytes
Source: Mol Med. 2022 Jun 17;28:68. doi: 10.1186/s10020-022-00496-3 (PMC9204892; doi:10.1186/s10020-022-00496-3)
Supplement: Supplementary file 2 — Additional file 2. Table S1. [file 10020_2022_496_MOESM2_ESM.xlsx]

## Sheet: Supplementary Table 1
Supplementary Table 1. Differentially expressed genes in THRSP silencing (n = 4).
Ensembl	symbol	description	baseMean	log2FoldChange	lfcSE	stat	pvalue	padj
ENSG00000204291	COL15A1	collagen type XV alpha 1 chain [Source:HGNC Symbol;Acc:HGNC:2192]	11702.5	1.8431	0.074528	24.7303	5.05e-135	1.36e-130
ENSG00000180398	MCFD2	multiple coagulation factor deficiency 2, ER cargo receptor complex subunit [Source:HGNC Symbol;Acc:HGNC:18451]	4439.66	-1.39863	0.0585497	-23.888	4.09e-126	5.52e-122
ENSG00000165915	SLC39A13	solute carrier family 39 member 13 [Source:HGNC Symbol;Acc:HGNC:20859]	1455.7	-1.76758	0.0749477	-23.5842	5.6e-123	5.04e-119
ENSG00000129103	SUMF2	sulfatase modifying factor 2 [Source:HGNC Symbol;Acc:HGNC:20415]	2716.76	-1.19658	0.0531876	-22.4974	4.4e-112	2.97e-108
ENSG00000116962	NID1	nidogen 1 [Source:HGNC Symbol;Acc:HGNC:7821]	16285.1	-1.44313	0.067218	-21.4694	3.01e-102	1.63e-98
ENSG00000065154	OAT	ornithine aminotransferase [Source:HGNC Symbol;Acc:HGNC:8091]	1966.55	-1.36935	0.0660031	-20.7467	1.31e-95	5.91e-92
ENSG00000185567	AHNAK2	AHNAK nucleoprotein 2 [Source:HGNC Symbol;Acc:HGNC:20125]	7877.02	-1.90731	0.0949089	-20.0962	7.96e-90	3.07e-86
ENSG00000170266	GLB1	galactosidase beta 1 [Source:HGNC Symbol;Acc:HGNC:4298]	1898.58	-1.70315	0.0853558	-19.9536	1.4e-88	4.71e-85
ENSG00000176871	WSB2	WD repeat and SOCS box containing 2 [Source:HGNC Symbol;Acc:HGNC:19222]	1759.99	-1.09149	0.0560855	-19.4612	2.34e-84	7.03e-81
ENSG00000174348	PODN	podocan [Source:HGNC Symbol;Acc:HGNC:23174]	2392.49	-1.4147	0.0737947	-19.1707	6.5e-82	1.76e-78
ENSG00000225733	FGD5-AS1	FGD5 antisense RNA 1 [Source:HGNC Symbol;Acc:HGNC:40410]	2505.21	-1.17754	0.0620667	-18.9722	2.9e-80	7.11e-77
ENSG00000180817	PPA1	inorganic pyrophosphatase 1 [Source:HGNC Symbol;Acc:HGNC:9226]	1522.68	-1.49326	0.0816263	-18.2938	9.26e-75	2.08e-71
ENSG00000128595	CALU	calumenin [Source:HGNC Symbol;Acc:HGNC:1458]	22170.9	1.02296	0.0560823	18.2403	2.47e-74	5.13e-71
ENSG00000100626	GALNT16	polypeptide N-acetylgalactosaminyltransferase 16 [Source:HGNC Symbol;Acc:HGNC:23233]	625.549	-1.72247	0.0950665	-18.1186	2.27e-73	4.39e-70
ENSG00000092199	HNRNPC	heterogeneous nuclear ribonucleoprotein C [Source:HGNC Symbol;Acc:HGNC:5035]	4937.88	-0.877273	0.0493067	-17.7922	8.13e-71	1.46e-67
ENSG00000197971	MBP	myelin basic protein [Source:HGNC Symbol;Acc:HGNC:6925]	2191.68	-0.959218	0.0540705	-17.7401	2.05e-70	3.47e-67
ENSG00000042753	AP2S1	adaptor related protein complex 2 subunit sigma 1 [Source:HGNC Symbol;Acc:HGNC:565]	1209.73	-2.06172	0.116298	-17.7279	2.55e-70	4.06e-67
ENSG00000185621	LMLN	leishmanolysin like peptidase [Source:HGNC Symbol;Acc:HGNC:15991]	342.01	2.00301	0.113487	17.6497	1.02e-69	1.54e-66
ENSG00000144567	RETREG2	reticulophagy regulator family member 2 [Source:HGNC Symbol;Acc:HGNC:28450]	2183.92	-0.94075	0.053662	-17.531	8.3e-69	1.18e-65
ENSG00000133059	DSTYK	dual serine/threonine and tyrosine protein kinase [Source:HGNC Symbol;Acc:HGNC:29043]	1044.79	-1.16522	0.0667528	-17.4558	3.11e-68	4.2e-65
ENSG00000176845	METRNL	meteorin like, glial cell differentiation regulator [Source:HGNC Symbol;Acc:HGNC:27584]	3103.62	-1.05543	0.061933	-17.0415	4.04e-65	5.2e-62
ENSG00000110422	HIPK3	homeodomain interacting protein kinase 3 [Source:HGNC Symbol;Acc:HGNC:4915]	1326.15	-1.16459	0.0687139	-16.9485	1.98e-64	2.43e-61
ENSG00000166086	JAM3	junctional adhesion molecule 3 [Source:HGNC Symbol;Acc:HGNC:15532]	986.669	-1.5153	0.0908117	-16.6861	1.65e-62	1.94e-59
ENSG00000104870	FCGRT	Fc fragment of IgG receptor and transporter [Source:HGNC Symbol;Acc:HGNC:3621]	2692.64	-0.946029	0.0567081	-16.6824	1.76e-62	1.98e-59
ENSG00000165272	AQP3	aquaporin 3 (Gill blood group) [Source:HGNC Symbol;Acc:HGNC:636]	476.102	-1.78223	0.107974	-16.5061	3.31e-61	3.58e-58
ENSG00000100979	PLTP	phospholipid transfer protein [Source:HGNC Symbol;Acc:HGNC:9093]	4128.45	-0.908063	0.0550792	-16.4865	4.59e-61	4.77e-58
ENSG00000264364	DYNLL2	dynein light chain LC8-type 2 [Source:HGNC Symbol;Acc:HGNC:24596]	1445.41	-1.13649	0.0692552	-16.4102	1.62e-60	1.62e-57
ENSG00000116489	CAPZA1	capping actin protein of muscle Z-line subunit alpha 1 [Source:HGNC Symbol;Acc:HGNC:1488]	2027.75	-1.41994	0.0869162	-16.3369	5.39e-60	5.2e-57
ENSG00000113048	MRPS27	mitochondrial ribosomal protein S27 [Source:HGNC Symbol;Acc:HGNC:14512]	1022.89	-0.982491	0.0608731	-16.14	1.34e-58	1.24e-55
ENSG00000111666	CHPT1	choline phosphotransferase 1 [Source:HGNC Symbol;Acc:HGNC:17852]	552.401	-1.24791	0.077432	-16.1162	1.96e-58	1.77e-55
ENSG00000164484	TMEM200A	transmembrane protein 200A [Source:HGNC Symbol;Acc:HGNC:21075]	1030.02	-1.03575	0.0642826	-16.1124	2.09e-58	1.82e-55
ENSG00000181904	C5orf24	chromosome 5 open reading frame 24 [Source:HGNC Symbol;Acc:HGNC:26746]	590.987	-1.2879	0.0802153	-16.0555	5.23e-58	4.41e-55
ENSG00000100804	PSMB5	proteasome 20S subunit beta 5 [Source:HGNC Symbol;Acc:HGNC:9542]	2643.98	-0.878699	0.0547786	-16.0409	6.62e-58	5.41e-55
ENSG00000133030	MPRIP	myosin phosphatase Rho interacting protein [Source:HGNC Symbol;Acc:HGNC:30321]	3879.87	0.996927	0.0624317	15.9683	2.13e-57	1.69e-54
ENSG00000159322	ADPGK	ADP dependent glucokinase [Source:HGNC Symbol;Acc:HGNC:25250]	1081.72	-1.24579	0.0780701	-15.9573	2.54e-57	1.96e-54
ENSG00000261888	AC144831.1	novel transcript	352.59	-1.93913	0.121654	-15.9397	3.36e-57	2.52e-54
ENSG00000196547	MAN2A2	mannosidase alpha class 2A member 2 [Source:HGNC Symbol;Acc:HGNC:6825]	1417.24	0.917625	0.0581741	15.7738	4.72e-56	3.44e-53
ENSG00000165280	VCP	valosin containing protein [Source:HGNC Symbol;Acc:HGNC:12666]	10109	-0.661566	0.0420519	-15.7321	9.11e-56	6.47e-53
ENSG00000126947	ARMCX1	armadillo repeat containing X-linked 1 [Source:HGNC Symbol;Acc:HGNC:18073]	984.662	-0.983508	0.0642232	-15.3139	6.17e-53	4.28e-50
ENSG00000140044	JDP2	Jun dimerization protein 2 [Source:HGNC Symbol;Acc:HGNC:17546]	2099.64	1.42595	0.0940299	15.1649	6.04e-52	4.08e-49
ENSG00000110811	P3H3	prolyl 3-hydroxylase 3 [Source:HGNC Symbol;Acc:HGNC:19318]	1408.81	-1.19949	0.0804609	-14.9078	2.93e-50	1.93e-47
ENSG00000102317	RBM3	RNA binding motif protein 3 [Source:HGNC Symbol;Acc:HGNC:9900]	2486.15	-1.11535	0.0752946	-14.8131	1.21e-49	7.75e-47
ENSG00000153904	DDAH1	dimethylarginine dimethylaminohydrolase 1 [Source:HGNC Symbol;Acc:HGNC:2715]	2056.05	1.25425	0.0853284	14.6991	6.53e-49	4.1e-46
ENSG00000115234	SNX17	sorting nexin 17 [Source:HGNC Symbol;Acc:HGNC:14979]	2855.33	-0.669667	0.0457395	-14.6409	1.54e-48	9.45e-46
ENSG00000163900	TMEM41A	transmembrane protein 41A [Source:HGNC Symbol;Acc:HGNC:30544]	322.361	-1.51018	0.103252	-14.6262	1.91e-48	1.15e-45
ENSG00000167552	TUBA1A	tubulin alpha 1a [Source:HGNC Symbol;Acc:HGNC:20766]	8117.44	-0.81405	0.0559661	-14.5454	6.24e-48	3.67e-45
ENSG00000130766	SESN2	sestrin 2 [Source:HGNC Symbol;Acc:HGNC:20746]	3961.45	0.798677	0.0552354	14.4595	2.18e-47	1.25e-44
ENSG00000081377	CDC14B	cell division cycle 14B [Source:HGNC Symbol;Acc:HGNC:1719]	1021.27	-1.04009	0.0722078	-14.4042	4.87e-47	2.74e-44
ENSG00000103257	SLC7A5	solute carrier family 7 member 5 [Source:HGNC Symbol;Acc:HGNC:11063]	3830.72	1.00479	0.0697917	14.3969	5.41e-47	2.98e-44
ENSG00000167986	DDB1	damage specific DNA binding protein 1 [Source:HGNC Symbol;Acc:HGNC:2717]	4911.47	-0.619776	0.043063	-14.3923	5.78e-47	3.12e-44
ENSG00000167772	ANGPTL4	angiopoietin like 4 [Source:HGNC Symbol;Acc:HGNC:16039]	2535.03	0.99584	0.0694488	14.3392	1.24e-46	6.59e-44
ENSG00000107130	NCS1	neuronal calcium sensor 1 [Source:HGNC Symbol;Acc:HGNC:3953]	1266.7	-0.807718	0.0565444	-14.2847	2.73e-46	1.42e-43
ENSG00000135074	ADAM19	ADAM metallopeptidase domain 19 [Source:HGNC Symbol;Acc:HGNC:197]	321.35	-1.39966	0.099475	-14.0705	5.77e-45	2.94e-42
ENSG00000169714	CNBP	CCHC-type zinc finger nucleic acid binding protein [Source:HGNC Symbol;Acc:HGNC:13164]	3620.35	-0.693012	0.0501189	-13.8274	1.74e-43	8.72e-41
ENSG00000184371	CSF1	colony stimulating factor 1 [Source:HGNC Symbol;Acc:HGNC:2432]	7565.95	0.717339	0.0522743	13.7226	7.44e-43	3.65e-40
ENSG00000205060	SLC35B4	solute carrier family 35 member B4 [Source:HGNC Symbol;Acc:HGNC:20584]	541.469	-1.46419	0.106873	-13.7003	1.01e-42	4.79e-40
ENSG00000114302	PRKAR2A	protein kinase cAMP-dependent type II regulatory subunit alpha [Source:HGNC Symbol;Acc:HGNC:9391]	1827.25	-1.01273	0.0739175	-13.7009	1e-42	4.79e-40
ENSG00000115652	UXS1	UDP-glucuronate decarboxylase 1 [Source:HGNC Symbol;Acc:HGNC:17729]	543.759	-1.35772	0.0998167	-13.6022	3.89e-42	1.81e-39
ENSG00000182054	IDH2	isocitrate dehydrogenase (NADP(+)) 2 [Source:HGNC Symbol;Acc:HGNC:5383]	1011.85	-1.08963	0.080191	-13.5879	4.72e-42	2.16e-39
ENSG00000151135	TMEM263	transmembrane protein 263 [Source:HGNC Symbol;Acc:HGNC:28281]	1356.02	-1.03433	0.0768879	-13.4524	2.98e-41	1.34e-38
ENSG00000019991	HGF	hepatocyte growth factor [Source:HGNC Symbol;Acc:HGNC:4893]	927.942	-1.06297	0.0796431	-13.3467	1.24e-40	5.48e-38
ENSG00000154518	ATP5MC3	ATP synthase membrane subunit c locus 3 [Source:HGNC Symbol;Acc:HGNC:843]	1827.21	-0.934335	0.0700416	-13.3397	1.36e-40	5.92e-38
ENSG00000166848	TERF2IP	TERF2 interacting protein [Source:HGNC Symbol;Acc:HGNC:19246]	1162.22	-0.826869	0.062898	-13.1462	1.79e-39	7.67e-37
ENSG00000152332	UHMK1	U2AF homology motif kinase 1 [Source:HGNC Symbol;Acc:HGNC:19683]	1722.93	-1.22364	0.0932238	-13.1258	2.34e-39	9.89e-37
ENSG00000107317	PTGDS	prostaglandin D2 synthase [Source:HGNC Symbol;Acc:HGNC:9592]	262.115	-1.42008	0.108619	-13.0739	4.64e-39	1.93e-36
ENSG00000151893	CACUL1	CDK2 associated cullin domain 1 [Source:HGNC Symbol;Acc:HGNC:23727]	736.034	-1.39247	0.106563	-13.0671	5.07e-39	2.08e-36
ENSG00000185909	KLHDC8B	kelch domain containing 8B [Source:HGNC Symbol;Acc:HGNC:28557]	1424.86	-1.44736	0.110898	-13.0513	6.25e-39	2.52e-36
ENSG00000156642	NPTN	neuroplastin [Source:HGNC Symbol;Acc:HGNC:17867]	2790.47	0.581587	0.0447926	12.984	1.51e-38	5.99e-36
ENSG00000136859	ANGPTL2	angiopoietin like 2 [Source:HGNC Symbol;Acc:HGNC:490]	5570.77	-0.777304	0.0599506	-12.9658	1.91e-38	7.49e-36
ENSG00000170689	HOXB9	homeobox B9 [Source:HGNC Symbol;Acc:HGNC:5120]	455.843	-1.39155	0.108085	-12.8746	6.25e-38	2.41e-35
ENSG00000119655	NPC2	NPC intracellular cholesterol transporter 2 [Source:HGNC Symbol;Acc:HGNC:14537]	1611.46	-0.887718	0.0691478	-12.838	1e-37	3.82e-35
ENSG00000165152	PGAP4	post-GPI attachment to proteins GalNAc transferase 4 [Source:HGNC Symbol;Acc:HGNC:28180]	302.778	-1.37595	0.107314	-12.8216	1.24e-37	4.65e-35
ENSG00000138031	ADCY3	adenylate cyclase 3 [Source:HGNC Symbol;Acc:HGNC:234]	2205.45	-0.857139	0.0671965	-12.7557	2.9e-37	1.07e-34
ENSG00000148344	PTGES	prostaglandin E synthase [Source:HGNC Symbol;Acc:HGNC:9599]	747.808	-1.10303	0.0867888	-12.7094	5.25e-37	1.91e-34
ENSG00000089057	SLC23A2	solute carrier family 23 member 2 [Source:HGNC Symbol;Acc:HGNC:10973]	648.139	-1.02997	0.0821466	-12.5382	4.61e-36	1.66e-33
ENSG00000149136	SSRP1	structure specific recognition protein 1 [Source:HGNC Symbol;Acc:HGNC:11327]	2029.17	-0.659296	0.0527177	-12.5062	6.91e-36	2.45e-33
ENSG00000133083	DCLK1	doublecortin like kinase 1 [Source:HGNC Symbol;Acc:HGNC:2700]	465.292	-0.983756	0.0788559	-12.4754	1.02e-35	3.57e-33
ENSG00000150753	CCT5	chaperonin containing TCP1 subunit 5 [Source:HGNC Symbol;Acc:HGNC:1618]	3888.41	-0.701973	0.0563223	-12.4635	1.18e-35	4.09e-33
ENSG00000162520	SYNC	syncoilin, intermediate filament protein [Source:HGNC Symbol;Acc:HGNC:28897]	1298.74	-0.88059	0.0709294	-12.415	2.17e-35	7.4e-33
ENSG00000115159	GPD2	glycerol-3-phosphate dehydrogenase 2 [Source:HGNC Symbol;Acc:HGNC:4456]	737.5	-0.938032	0.0756649	-12.3972	2.71e-35	9.14e-33
ENSG00000136240	KDELR2	KDEL endoplasmic reticulum protein retention receptor 2 [Source:HGNC Symbol;Acc:HGNC:6305]	5813.28	-0.677652	0.0550375	-12.3125	7.75e-35	2.59e-32
ENSG00000040199	PHLPP2	PH domain and leucine rich repeat protein phosphatase 2 [Source:HGNC Symbol;Acc:HGNC:29149]	477.621	-1.01483	0.0826014	-12.2859	1.08e-34	3.55e-32
ENSG00000157538	VPS26C	VPS26 endosomal protein sorting factor C [Source:HGNC Symbol;Acc:HGNC:3044]	1120.65	-0.776336	0.0633972	-12.2456	1.77e-34	5.77e-32
ENSG00000134531	EMP1	epithelial membrane protein 1 [Source:HGNC Symbol;Acc:HGNC:3333]	8975.31	0.898121	0.073381	12.2391	1.92e-34	6.17e-32
ENSG00000140945	CDH13	cadherin 13 [Source:HGNC Symbol;Acc:HGNC:1753]	12171	0.582896	0.0479639	12.1528	5.54e-34	1.76e-31
ENSG00000145730	PAM	peptidylglycine alpha-amidating monooxygenase [Source:HGNC Symbol;Acc:HGNC:8596]	5997.95	-0.756512	0.0624294	-12.1179	8.49e-34	2.67e-31
ENSG00000138448	ITGAV	integrin subunit alpha V [Source:HGNC Symbol;Acc:HGNC:6150]	8409.17	0.668548	0.0554262	12.062	1.68e-33	5.21e-31
ENSG00000001617	SEMA3F	semaphorin 3F [Source:HGNC Symbol;Acc:HGNC:10728]	175.894	-1.72869	0.144315	-11.9785	4.6e-33	1.41e-30
ENSG00000172379	ARNT2	aryl hydrocarbon receptor nuclear translocator 2 [Source:HGNC Symbol;Acc:HGNC:16876]	189.801	-1.91309	0.160432	-11.9246	8.81e-33	2.67e-30
ENSG00000117448	AKR1A1	aldo-keto reductase family 1 member A1 [Source:HGNC Symbol;Acc:HGNC:380]	1058.86	-0.715014	0.0599872	-11.9194	9.37e-33	2.81e-30
ENSG00000089486	CDIP1	cell death inducing p53 target 1 [Source:HGNC Symbol;Acc:HGNC:13234]	307.21	-1.18346	0.0995044	-11.8936	1.28e-32	3.79e-30
ENSG00000168591	TMUB2	transmembrane and ubiquitin like domain containing 2 [Source:HGNC Symbol;Acc:HGNC:28459]	649.549	-0.971388	0.0817345	-11.8847	1.42e-32	4.17e-30
ENSG00000132669	RIN2	Ras and Rab interactor 2 [Source:HGNC Symbol;Acc:HGNC:18750]	416.766	-1.03026	0.0868823	-11.8581	1.95e-32	5.67e-30
ENSG00000127022	CANX	calnexin [Source:HGNC Symbol;Acc:HGNC:1473]	16023.2	-0.574565	0.0485882	-11.8252	2.89e-32	8.31e-30
ENSG00000158109	TPRG1L	tumor protein p63 regulated 1 like [Source:HGNC Symbol;Acc:HGNC:27007]	1696.85	-0.71933	0.0609059	-11.8105	3.44e-32	9.79e-30
ENSG00000140526	ABHD2	abhydrolase domain containing 2, acylglycerol lipase [Source:HGNC Symbol;Acc:HGNC:18717]	1569.57	-0.738781	0.0628451	-11.7556	6.61e-32	1.86e-29
ENSG00000173402	DAG1	dystroglycan 1 [Source:HGNC Symbol;Acc:HGNC:2666]	3986.09	-0.498257	0.04249	-11.7264	9.33e-32	2.6e-29
ENSG00000221818	EBF2	EBF transcription factor 2 [Source:HGNC Symbol;Acc:HGNC:19090]	986.032	1.08892	0.093002	11.7085	1.15e-31	3.14e-29
ENSG00000104332	SFRP1	secreted frizzled related protein 1 [Source:HGNC Symbol;Acc:HGNC:10776]	752.452	-1.00802	0.086088	-11.7091	1.14e-31	3.14e-29
ENSG00000184164	CRELD2	cysteine rich with EGF like domains 2 [Source:HGNC Symbol;Acc:HGNC:28150]	738.06	-1.05321	0.089989	-11.7037	1.22e-31	3.29e-29
ENSG00000146833	TRIM4	tripartite motif containing 4 [Source:HGNC Symbol;Acc:HGNC:16275]	705.836	-0.865365	0.0742368	-11.6568	2.12e-31	5.66e-29
ENSG00000078902	TOLLIP	toll interacting protein [Source:HGNC Symbol;Acc:HGNC:16476]	1296.1	-0.727302	0.0624912	-11.6385	2.63e-31	6.95e-29
ENSG00000157510	AFAP1L1	actin filament associated protein 1 like 1 [Source:HGNC Symbol;Acc:HGNC:26714]	728.413	-1.06394	0.0915392	-11.6227	3.16e-31	8.28e-29
ENSG00000173281	PPP1R3B	protein phosphatase 1 regulatory subunit 3B [Source:HGNC Symbol;Acc:HGNC:14942]	946.927	-0.859281	0.0745367	-11.5283	9.5e-31	2.47e-28
ENSG00000175906	ARL4D	ADP ribosylation factor like GTPase 4D [Source:HGNC Symbol;Acc:HGNC:656]	489.259	-1.13833	0.0988854	-11.5116	1.15e-30	2.97e-28
ENSG00000103066	PLA2G15	phospholipase A2 group XV [Source:HGNC Symbol;Acc:HGNC:17163]	638.444	-1.0697	0.0932907	-11.4663	1.95e-30	4.96e-28
ENSG00000171132	PRKCE	protein kinase C epsilon [Source:HGNC Symbol;Acc:HGNC:9401]	477.118	-0.988353	0.0862282	-11.4621	2.05e-30	5.16e-28
ENSG00000213639	PPP1CB	protein phosphatase 1 catalytic subunit beta [Source:HGNC Symbol;Acc:HGNC:9282]	1036.51	-0.936714	0.0819369	-11.4321	2.89e-30	7.22e-28
ENSG00000154277	UCHL1	ubiquitin C-terminal hydrolase L1 [Source:HGNC Symbol;Acc:HGNC:12513]	5015.51	-0.635662	0.0557276	-11.4066	3.88e-30	9.61e-28
ENSG00000139278	GLIPR1	GLI pathogenesis related 1 [Source:HGNC Symbol;Acc:HGNC:17001]	1225.53	0.805162	0.0706767	11.3922	4.57e-30	1.12e-27
ENSG00000164932	CTHRC1	collagen triple helix repeat containing 1 [Source:HGNC Symbol;Acc:HGNC:18831]	2471.28	-0.686656	0.0607113	-11.3102	1.17e-29	2.84e-27
ENSG00000145349	CAMK2D	calcium/calmodulin dependent protein kinase II delta [Source:HGNC Symbol;Acc:HGNC:1462]	2853.33	-0.670165	0.0593146	-11.2985	1.33e-29	3.22e-27
ENSG00000106070	GRB10	growth factor receptor bound protein 10 [Source:HGNC Symbol;Acc:HGNC:4564]	1318.79	0.657612	0.0582162	11.296	1.37e-29	3.28e-27
ENSG00000145623	OSMR	oncostatin M receptor [Source:HGNC Symbol;Acc:HGNC:8507]	8161.56	0.558778	0.0495273	11.2822	1.61e-29	3.81e-27
ENSG00000099783	HNRNPM	heterogeneous nuclear ribonucleoprotein M [Source:HGNC Symbol;Acc:HGNC:5046]	2512.37	-0.549461	0.0487276	-11.2762	1.72e-29	4.04e-27
ENSG00000121957	GPSM2	G protein signaling modulator 2 [Source:HGNC Symbol;Acc:HGNC:29501]	278.743	-1.26549	0.112544	-11.2444	2.47e-29	5.74e-27
ENSG00000072422	RHOBTB1	Rho related BTB domain containing 1 [Source:HGNC Symbol;Acc:HGNC:18738]	692.464	-1.15728	0.103223	-11.2115	3.58e-29	8.27e-27
ENSG00000196230	TUBB	tubulin beta class I [Source:HGNC Symbol;Acc:HGNC:20778]	25013.5	-0.36412	0.0325327	-11.1924	4.44e-29	1.02e-26
ENSG00000116478	HDAC1	histone deacetylase 1 [Source:HGNC Symbol;Acc:HGNC:4852]	684.435	0.986392	0.0888396	11.1031	1.21e-28	2.75e-26
ENSG00000081087	OSTM1	osteoclastogenesis associated transmembrane protein 1 [Source:HGNC Symbol;Acc:HGNC:21652]	1037.51	-0.820753	0.0741687	-11.066	1.83e-28	4.13e-26
ENSG00000111252	SH2B3	SH2B adaptor protein 3 [Source:HGNC Symbol;Acc:HGNC:29605]	1750.52	0.709482	0.0643109	11.0321	2.68e-28	5.97e-26
ENSG00000151388	ADAMTS12	ADAM metallopeptidase with thrombospondin type 1 motif 12 [Source:HGNC Symbol;Acc:HGNC:14605]	4383.01	0.616363	0.0559647	11.0134	3.29e-28	7.29e-26
ENSG00000179431	FJX1	four-jointed box kinase 1 [Source:HGNC Symbol;Acc:HGNC:17166]	679.826	1.13846	0.103664	10.9822	4.65e-28	1.02e-25
ENSG00000119729	RHOQ	ras homolog family member Q [Source:HGNC Symbol;Acc:HGNC:17736]	3240.51	-0.832052	0.0757659	-10.9819	4.67e-28	1.02e-25
ENSG00000108828	VAT1	vesicle amine transport 1 [Source:HGNC Symbol;Acc:HGNC:16919]	10974.8	-0.540651	0.0493478	-10.9559	6.22e-28	1.34e-25
ENSG00000111269	CREBL2	cAMP responsive element binding protein like 2 [Source:HGNC Symbol;Acc:HGNC:2350]	1160.6	-0.7089	0.0650248	-10.902	1.13e-27	2.38e-25
ENSG00000145391	SETD7	SET domain containing 7, histone lysine methyltransferase [Source:HGNC Symbol;Acc:HGNC:30412]	4446.91	0.614706	0.0563785	10.9032	1.11e-27	2.38e-25
ENSG00000180354	MTURN	maturin, neural progenitor differentiation regulator homolog [Source:HGNC Symbol;Acc:HGNC:25457]	3213.63	-0.532961	0.0488841	-10.9025	1.12e-27	2.38e-25
ENSG00000179119	SPTY2D1	SPT2 chromatin protein domain containing 1 [Source:HGNC Symbol;Acc:HGNC:26818]	626.18	-0.850516	0.0786092	-10.8195	2.78e-27	5.82e-25
ENSG00000148411	NACC2	NACC family member 2 [Source:HGNC Symbol;Acc:HGNC:23846]	1882.87	-0.811178	0.0755882	-10.7315	7.24e-27	1.5e-24
ENSG00000131508	UBE2D2	ubiquitin conjugating enzyme E2 D2 [Source:HGNC Symbol;Acc:HGNC:12475]	1119.18	-0.667692	0.0623378	-10.7109	9.05e-27	1.87e-24
ENSG00000205978	NYNRIN	NYN domain and retroviral integrase containing [Source:HGNC Symbol;Acc:HGNC:20165]	1565.04	-0.748362	0.0698801	-10.7092	9.21e-27	1.89e-24
ENSG00000101224	CDC25B	cell division cycle 25B [Source:HGNC Symbol;Acc:HGNC:1726]	2605.53	-1.09798	0.102554	-10.7063	9.51e-27	1.93e-24
ENSG00000148848	ADAM12	ADAM metallopeptidase domain 12 [Source:HGNC Symbol;Acc:HGNC:190]	7599.24	-0.668741	0.0625993	-10.6829	1.22e-26	2.47e-24
ENSG00000148730	EIF4EBP2	eukaryotic translation initiation factor 4E binding protein 2 [Source:HGNC Symbol;Acc:HGNC:3289]	3708.88	-0.705035	0.0664951	-10.6028	2.89e-26	5.79e-24
ENSG00000126767	ELK1	ETS transcription factor ELK1 [Source:HGNC Symbol;Acc:HGNC:3321]	902.927	-0.710301	0.0671507	-10.5777	3.78e-26	7.47e-24
ENSG00000116774	OLFML3	olfactomedin like 3 [Source:HGNC Symbol;Acc:HGNC:24956]	4544.72	-0.467469	0.0441946	-10.5775	3.79e-26	7.47e-24
ENSG00000151694	ADAM17	ADAM metallopeptidase domain 17 [Source:HGNC Symbol;Acc:HGNC:195]	2004.05	0.578091	0.054736	10.5614	4.5e-26	8.8e-24
ENSG00000197746	PSAP	prosaposin [Source:HGNC Symbol;Acc:HGNC:9498]	74819.5	-0.60313	0.0572283	-10.539	5.71e-26	1.11e-23
ENSG00000139874	SSTR1	somatostatin receptor 1 [Source:HGNC Symbol;Acc:HGNC:11330]	515.942	1.03967	0.0987142	10.5321	6.14e-26	1.19e-23
ENSG00000185565	LSAMP	limbic system associated membrane protein [Source:HGNC Symbol;Acc:HGNC:6705]	512.401	-0.926276	0.0881145	-10.5122	7.59e-26	1.45e-23
ENSG00000114450	GNB4	G protein subunit beta 4 [Source:HGNC Symbol;Acc:HGNC:20731]	1300.35	-0.839418	0.0799362	-10.5011	8.54e-26	1.62e-23
ENSG00000136295	TTYH3	tweety family member 3 [Source:HGNC Symbol;Acc:HGNC:22222]	4663.9	-0.804768	0.0768079	-10.4777	1.09e-25	2.07e-23
ENSG00000243742	RPLP0P2	ribosomal protein lateral stalk subunit P0 pseudogene 2 [Source:HGNC Symbol;Acc:HGNC:17960]	264.869	1.30365	0.125981	10.3479	4.28e-25	8.02e-23
ENSG00000168461	RAB31	RAB31, member RAS oncogene family [Source:HGNC Symbol;Acc:HGNC:9771]	1782.55	-2.39874	0.232229	-10.3292	5.2e-25	9.68e-23
ENSG00000162704	ARPC5	actin related protein 2/3 complex subunit 5 [Source:HGNC Symbol;Acc:HGNC:708]	3368.11	0.527593	0.0510973	10.3252	5.42e-25	1e-22
ENSG00000162512	SDC3	syndecan 3 [Source:HGNC Symbol;Acc:HGNC:10660]	7099.82	0.523085	0.0507005	10.3172	5.89e-25	1.08e-22
ENSG00000137267	TUBB2A	tubulin beta 2A class IIa [Source:HGNC Symbol;Acc:HGNC:12412]	1067.34	-0.629492	0.0611263	-10.2982	7.18e-25	1.31e-22
ENSG00000054116	TRAPPC3	trafficking protein particle complex 3 [Source:HGNC Symbol;Acc:HGNC:19942]	1045.16	-0.656608	0.0640353	-10.2538	1.14e-24	2.06e-22
ENSG00000096746	HNRNPH3	heterogeneous nuclear ribonucleoprotein H3 [Source:HGNC Symbol;Acc:HGNC:5043]	2432.22	0.570283	0.0559843	10.1865	2.28e-24	4.1e-22
ENSG00000090621	PABPC4	poly(A) binding protein cytoplasmic 4 [Source:HGNC Symbol;Acc:HGNC:8557]	5257.85	0.779346	0.0766379	10.1692	2.72e-24	4.87e-22
ENSG00000116688	MFN2	mitofusin 2 [Source:HGNC Symbol;Acc:HGNC:16877]	2083.61	-0.493062	0.0486102	-10.1432	3.55e-24	6.31e-22
ENSG00000185127	C6orf120	chromosome 6 open reading frame 120 [Source:HGNC Symbol;Acc:HGNC:21247]	1580.25	0.606172	0.059789	10.1385	3.73e-24	6.58e-22
ENSG00000274370	AC130371.2	novel transcript	87.1399	-1.88398	0.185878	-10.1356	3.84e-24	6.74e-22
ENSG00000127863	TNFRSF19	TNF receptor superfamily member 19 [Source:HGNC Symbol;Acc:HGNC:11915]	576.278	0.865233	0.0855368	10.1153	4.72e-24	8.23e-22
ENSG00000145685	LHFPL2	LHFPL tetraspan subfamily member 2 [Source:HGNC Symbol;Acc:HGNC:6588]	2234.32	0.530071	0.052435	10.1091	5.03e-24	8.72e-22
ENSG00000139433	GLTP	glycolipid transfer protein [Source:HGNC Symbol;Acc:HGNC:24867]	954.63	0.730954	0.0723673	10.1006	5.49e-24	9.44e-22
ENSG00000106624	AEBP1	AE binding protein 1 [Source:HGNC Symbol;Acc:HGNC:303]	11086.5	-0.579405	0.0574562	-10.0843	6.48e-24	1.11e-21
ENSG00000162413	KLHL21	kelch like family member 21 [Source:HGNC Symbol;Acc:HGNC:29041]	1812.4	-0.658788	0.0653683	-10.0781	6.9e-24	1.17e-21
ENSG00000167193	CRK	CRK proto-oncogene, adaptor protein [Source:HGNC Symbol;Acc:HGNC:2362]	2342.34	-0.548821	0.0546352	-10.0452	9.65e-24	1.63e-21
ENSG00000069998	HDHD5	haloacid dehalogenase like hydrolase domain containing 5 [Source:HGNC Symbol;Acc:HGNC:1843]	384.874	-0.926015	0.0922599	-10.037	1.05e-23	1.76e-21
ENSG00000102316	MAGED2	MAGE family member D2 [Source:HGNC Symbol;Acc:HGNC:16353]	4546.8	-0.42247	0.042118	-10.0306	1.12e-23	1.86e-21
ENSG00000108797	CNTNAP1	contactin associated protein 1 [Source:HGNC Symbol;Acc:HGNC:8011]	2664.71	-0.798687	0.0796838	-10.0232	1.21e-23	2e-21
ENSG00000197903	H2BC12	H2B clustered histone 12 [Source:HGNC Symbol;Acc:HGNC:13954]	379.003	0.956624	0.0955251	10.0144	1.32e-23	2.17e-21
ENSG00000079459	FDFT1	farnesyl-diphosphate farnesyltransferase 1 [Source:HGNC Symbol;Acc:HGNC:3629]	3194.38	-0.585609	0.0587321	-9.97085	2.04e-23	3.35e-21
ENSG00000157985	AGAP1	ArfGAP with GTPase domain, ankyrin repeat and PH domain 1 [Source:HGNC Symbol;Acc:HGNC:16922]	957.776	-0.72509	0.0728097	-9.9587	2.31e-23	3.76e-21
ENSG00000080824	HSP90AA1	heat shock protein 90 alpha family class A member 1 [Source:HGNC Symbol;Acc:HGNC:5253]	16216.6	-0.433117	0.0436217	-9.92893	3.12e-23	5.04e-21
ENSG00000186665	C17orf58	chromosome 17 open reading frame 58 [Source:HGNC Symbol;Acc:HGNC:27568]	315.59	-1.0611	0.10723	-9.89559	4.35e-23	6.99e-21
ENSG00000179295	PTPN11	protein tyrosine phosphatase non-receptor type 11 [Source:HGNC Symbol;Acc:HGNC:9644]	4377.43	-0.616496	0.0624871	-9.86597	5.85e-23	9.34e-21
ENSG00000114126	TFDP2	transcription factor Dp-2 [Source:HGNC Symbol;Acc:HGNC:11751]	1060.04	0.696334	0.070607	9.86211	6.08e-23	9.65e-21
ENSG00000179222	MAGED1	MAGE family member D1 [Source:HGNC Symbol;Acc:HGNC:6813]	5056.27	-0.473867	0.0480638	-9.85912	6.26e-23	9.89e-21
ENSG00000164929	BAALC	BAALC binder of MAP3K1 and KLF4 [Source:HGNC Symbol;Acc:HGNC:14333]	296.155	-1.03249	0.104736	-9.85799	6.33e-23	9.94e-21
ENSG00000148468	FAM171A1	family with sequence similarity 171 member A1 [Source:HGNC Symbol;Acc:HGNC:23522]	1216.57	-0.668048	0.0683372	-9.77576	1.43e-22	2.23e-20
ENSG00000143549	TPM3	tropomyosin 3 [Source:HGNC Symbol;Acc:HGNC:12012]	3901.57	0.618987	0.0633789	9.76645	1.57e-22	2.43e-20
ENSG00000090339	ICAM1	intercellular adhesion molecule 1 [Source:HGNC Symbol;Acc:HGNC:5344]	853.442	-0.865217	0.0887107	-9.75325	1.79e-22	2.76e-20
ENSG00000149218	ENDOD1	endonuclease domain containing 1 [Source:HGNC Symbol;Acc:HGNC:29129]	791.429	-0.737738	0.0757619	-9.73759	2.08e-22	3.2e-20
ENSG00000111817	DSE	dermatan sulfate epimerase [Source:HGNC Symbol;Acc:HGNC:21144]	1319.79	-1.00597	0.103459	-9.7234	2.4e-22	3.66e-20
ENSG00000170348	TMED10	transmembrane p24 trafficking protein 10 [Source:HGNC Symbol;Acc:HGNC:16998]	6765.21	-0.747074	0.0768715	-9.71848	2.52e-22	3.82e-20
ENSG00000121769	FABP3	fatty acid binding protein 3 [Source:HGNC Symbol;Acc:HGNC:3557]	514.603	-1.45414	0.149659	-9.71632	2.57e-22	3.88e-20
ENSG00000008294	SPAG9	sperm associated antigen 9 [Source:HGNC Symbol;Acc:HGNC:14524]	2846.11	-0.501394	0.0516684	-9.70406	2.9e-22	4.35e-20
ENSG00000122707	RECK	reversion inducing cysteine rich protein with kazal motifs [Source:HGNC Symbol;Acc:HGNC:11345]	3797.13	0.461877	0.0476696	9.68914	3.35e-22	5e-20
ENSG00000164244	PRRC1	proline rich coiled-coil 1 [Source:HGNC Symbol;Acc:HGNC:28164]	1284.51	-0.716642	0.0741426	-9.66573	4.22e-22	6.26e-20
ENSG00000124762	CDKN1A	cyclin dependent kinase inhibitor 1A [Source:HGNC Symbol;Acc:HGNC:1784]	18777.6	-0.545867	0.0565643	-9.65039	4.9e-22	7.23e-20
ENSG00000186470	BTN3A2	butyrophilin subfamily 3 member A2 [Source:HGNC Symbol;Acc:HGNC:1139]	1240.48	-0.742555	0.0771116	-9.62961	6e-22	8.8e-20
ENSG00000061676	NCKAP1	NCK associated protein 1 [Source:HGNC Symbol;Acc:HGNC:7666]	3155.2	-0.954317	0.0991387	-9.62609	6.2e-22	9.06e-20
ENSG00000091490	SEL1L3	SEL1L family member 3 [Source:HGNC Symbol;Acc:HGNC:29108]	2257.06	0.575811	0.0599094	9.61136	7.16e-22	1.04e-19
ENSG00000198680	TUSC1	tumor suppressor candidate 1 [Source:HGNC Symbol;Acc:HGNC:31010]	338.645	-0.98195	0.102682	-9.56304	1.14e-21	1.65e-19
ENSG00000127125	PPCS	phosphopantothenoylcysteine synthetase [Source:HGNC Symbol;Acc:HGNC:25686]	482.958	-0.891432	0.0932678	-9.55777	1.2e-21	1.73e-19
ENSG00000167601	AXL	AXL receptor tyrosine kinase [Source:HGNC Symbol;Acc:HGNC:905]	6642.79	0.428965	0.0449576	9.54154	1.41e-21	2.01e-19
ENSG00000134824	FADS2	fatty acid desaturase 2 [Source:HGNC Symbol;Acc:HGNC:3575]	24540.9	-0.649242	0.0681585	-9.52547	1.64e-21	2.32e-19
ENSG00000113721	PDGFRB	platelet derived growth factor receptor beta [Source:HGNC Symbol;Acc:HGNC:8804]	50428.2	0.578162	0.0606951	9.52568	1.64e-21	2.32e-19
ENSG00000105063	PPP6R1	protein phosphatase 6 regulatory subunit 1 [Source:HGNC Symbol;Acc:HGNC:29195]	2044.45	0.530062	0.0556588	9.52341	1.68e-21	2.36e-19
ENSG00000145555	MYO10	myosin X [Source:HGNC Symbol;Acc:HGNC:7593]	1510.77	-0.646489	0.0680459	-9.50078	2.08e-21	2.92e-19
ENSG00000153956	CACNA2D1	calcium voltage-gated channel auxiliary subunit alpha2delta 1 [Source:HGNC Symbol;Acc:HGNC:1399]	980.097	0.641177	0.0676373	9.47964	2.55e-21	3.55e-19
ENSG00000145860	RNF145	ring finger protein 145 [Source:HGNC Symbol;Acc:HGNC:20853]	825.559	-0.894782	0.0946049	-9.45809	3.14e-21	4.34e-19
ENSG00000138674	SEC31A	SEC31 homolog A, COPII coat complex component [Source:HGNC Symbol;Acc:HGNC:17052]	6950.76	0.488721	0.051746	9.44462	3.57e-21	4.92e-19
ENSG00000144597	EAF1	ELL associated factor 1 [Source:HGNC Symbol;Acc:HGNC:20907]	375.562	-1.00069	0.106038	-9.43708	3.83e-21	5.26e-19
ENSG00000161011	SQSTM1	sequestosome 1 [Source:HGNC Symbol;Acc:HGNC:11280]	20224.7	-0.554667	0.0588838	-9.41969	4.52e-21	6.17e-19
ENSG00000172667	ZMAT3	zinc finger matrin-type 3 [Source:HGNC Symbol;Acc:HGNC:29983]	2808.43	-0.687127	0.0732719	-9.37778	6.74e-21	9.14e-19
ENSG00000162961	DPY30	dpy-30 histone methyltransferase complex regulatory subunit [Source:HGNC Symbol;Acc:HGNC:24590]	278.317	-1.45764	0.15565	-9.3649	7.61e-21	1.02e-18
ENSG00000152402	GUCY1A2	guanylate cyclase 1 soluble subunit alpha 2 [Source:HGNC Symbol;Acc:HGNC:4684]	901.721	0.777626	0.0830338	9.36517	7.59e-21	1.02e-18
ENSG00000214402	LCNL1	lipocalin like 1 [Source:HGNC Symbol;Acc:HGNC:34436]	96.5634	-1.70262	0.18192	-9.35915	8.04e-21	1.07e-18
ENSG00000158186	MRAS	muscle RAS oncogene homolog [Source:HGNC Symbol;Acc:HGNC:7227]	1941.67	-0.751256	0.0805675	-9.32455	1.11e-20	1.48e-18
ENSG00000159674	SPON2	spondin 2 [Source:HGNC Symbol;Acc:HGNC:11253]	4570.34	-0.745829	0.0801061	-9.31051	1.27e-20	1.68e-18
ENSG00000148154	UGCG	UDP-glucose ceramide glucosyltransferase [Source:HGNC Symbol;Acc:HGNC:12524]	730.992	-0.726748	0.0781248	-9.3024	1.37e-20	1.81e-18
ENSG00000133639	BTG1	BTG anti-proliferation factor 1 [Source:HGNC Symbol;Acc:HGNC:1130]	2554.95	0.482442	0.051961	9.28469	1.62e-20	2.13e-18
ENSG00000107796	ACTA2	actin alpha 2, smooth muscle [Source:HGNC Symbol;Acc:HGNC:130]	4152.5	0.689424	0.0744434	9.26106	2.02e-20	2.64e-18
ENSG00000180901	KCTD2	potassium channel tetramerization domain containing 2 [Source:HGNC Symbol;Acc:HGNC:21294]	980.97	-0.600344	0.0648738	-9.25403	2.16e-20	2.79e-18
ENSG00000136448	NMT1	N-myristoyltransferase 1 [Source:HGNC Symbol;Acc:HGNC:7857]	3676.31	-0.462112	0.0499343	-9.25441	2.15e-20	2.79e-18
ENSG00000083312	TNPO1	transportin 1 [Source:HGNC Symbol;Acc:HGNC:6401]	3950.39	-0.557474	0.0604719	-9.21873	3.01e-20	3.87e-18
ENSG00000204389	HSPA1A	heat shock protein family A (Hsp70) member 1A [Source:HGNC Symbol;Acc:HGNC:5232]	1074.77	-0.574956	0.0624981	-9.19957	3.59e-20	4.6e-18
ENSG00000074527	NTN4	netrin 4 [Source:HGNC Symbol;Acc:HGNC:13658]	2078.22	0.723871	0.0786897	9.19906	3.61e-20	4.6e-18
ENSG00000169902	TPST1	tyrosylprotein sulfotransferase 1 [Source:HGNC Symbol;Acc:HGNC:12020]	818.054	-0.645772	0.0704177	-9.17059	4.7e-20	5.97e-18
ENSG00000013561	RNF14	ring finger protein 14 [Source:HGNC Symbol;Acc:HGNC:10058]	976.929	-0.728939	0.0795766	-9.16023	5.18e-20	6.53e-18
ENSG00000196365	LONP1	lon peptidase 1, mitochondrial [Source:HGNC Symbol;Acc:HGNC:9479]	3569.37	-0.570615	0.0622953	-9.15984	5.2e-20	6.53e-18
ENSG00000139921	TMX1	thioredoxin related transmembrane protein 1 [Source:HGNC Symbol;Acc:HGNC:15487]	752.77	-0.887653	0.0971567	-9.1363	6.46e-20	8.08e-18
ENSG00000101871	MID1	midline 1 [Source:HGNC Symbol;Acc:HGNC:7095]	921.889	-0.856131	0.0939577	-9.11187	8.1e-20	1.01e-17
ENSG00000136999	CCN3	cellular communication network factor 3 [Source:HGNC Symbol;Acc:HGNC:7885]	667.292	-0.83274	0.0915393	-9.09707	9.28e-20	1.15e-17
ENSG00000116793	PHTF1	putative homeodomain transcription factor 1 [Source:HGNC Symbol;Acc:HGNC:8939]	639.81	-0.906001	0.0996394	-9.0928	9.65e-20	1.18e-17
ENSG00000150764	DIXDC1	DIX domain containing 1 [Source:HGNC Symbol;Acc:HGNC:23695]	1072.42	-0.669262	0.0736027	-9.09289	9.64e-20	1.18e-17
ENSG00000123643	SLC36A1	solute carrier family 36 member 1 [Source:HGNC Symbol;Acc:HGNC:18761]	762.711	-0.752851	0.0828398	-9.08803	1.01e-19	1.23e-17
ENSG00000135931	ARMC9	armadillo repeat containing 9 [Source:HGNC Symbol;Acc:HGNC:20730]	476.916	-0.785415	0.0864509	-9.08509	1.04e-19	1.26e-17
ENSG00000124422	USP22	ubiquitin specific peptidase 22 [Source:HGNC Symbol;Acc:HGNC:12621]	5098.45	-0.413963	0.0456211	-9.07394	1.15e-19	1.39e-17
ENSG00000168615	ADAM9	ADAM metallopeptidase domain 9 [Source:HGNC Symbol;Acc:HGNC:216]	8988.2	0.765266	0.0843611	9.07132	1.18e-19	1.42e-17
ENSG00000124942	AHNAK	AHNAK nucleoprotein [Source:HGNC Symbol;Acc:HGNC:347]	43904.2	-1.27113	0.140671	-9.03621	1.62e-19	1.95e-17
ENSG00000161671	EMC10	ER membrane protein complex subunit 10 [Source:HGNC Symbol;Acc:HGNC:27609]	2841.28	-0.588061	0.0652234	-9.0161	1.95e-19	2.33e-17
ENSG00000205730	ITPRIPL2	ITPRIP like 2 [Source:HGNC Symbol;Acc:HGNC:27257]	1841.94	0.551538	0.0612743	9.00114	2.23e-19	2.66e-17
ENSG00000100033	PRODH	proline dehydrogenase 1 [Source:HGNC Symbol;Acc:HGNC:9453]	122.669	-1.41722	0.157481	-8.99932	2.27e-19	2.69e-17
ENSG00000112062	MAPK14	mitogen-activated protein kinase 14 [Source:HGNC Symbol;Acc:HGNC:6876]	1419.5	-0.567815	0.0631633	-8.98963	2.48e-19	2.91e-17
ENSG00000115561	CHMP3	charged multivesicular body protein 3 [Source:HGNC Symbol;Acc:HGNC:29865]	2038.32	0.477587	0.0531268	8.98957	2.48e-19	2.91e-17
ENSG00000130518	IQCN	IQ motif containing N [Source:HGNC Symbol;Acc:HGNC:29350]	80.7134	-1.74378	0.194734	-8.95471	3.41e-19	3.98e-17
ENSG00000050165	DKK3	dickkopf WNT signaling pathway inhibitor 3 [Source:HGNC Symbol;Acc:HGNC:2893]	2121.4	-0.616821	0.0689615	-8.94442	3.74e-19	4.35e-17
ENSG00000197223	C1D	C1D nuclear receptor corepressor [Source:HGNC Symbol;Acc:HGNC:29911]	190.31	-1.13608	0.12708	-8.93988	3.9e-19	4.52e-17
ENSG00000103855	CD276	CD276 molecule [Source:HGNC Symbol;Acc:HGNC:19137]	5103.1	-0.522263	0.0584232	-8.9393	3.92e-19	4.52e-17
ENSG00000111450	STX2	syntaxin 2 [Source:HGNC Symbol;Acc:HGNC:3403]	878.194	0.624774	0.0698949	8.93875	3.94e-19	4.52e-17
ENSG00000116133	DHCR24	24-dehydrocholesterol reductase [Source:HGNC Symbol;Acc:HGNC:2859]	11293	-0.547154	0.0612771	-8.92918	4.29e-19	4.91e-17
ENSG00000182158	CREB3L2	cAMP responsive element binding protein 3 like 2 [Source:HGNC Symbol;Acc:HGNC:23720]	2310.13	0.425824	0.0477086	8.92553	4.44e-19	5.06e-17
ENSG00000106333	PCOLCE	procollagen C-endopeptidase enhancer [Source:HGNC Symbol;Acc:HGNC:8738]	19276.2	-0.486004	0.0544789	-8.92094	4.62e-19	5.25e-17
ENSG00000138821	SLC39A8	solute carrier family 39 member 8 [Source:HGNC Symbol;Acc:HGNC:20862]	369.993	-1.11314	0.124948	-8.90883	5.16e-19	5.8e-17
ENSG00000140416	TPM1	tropomyosin 1 [Source:HGNC Symbol;Acc:HGNC:12010]	5666.15	0.420302	0.0471775	8.90895	5.15e-19	5.8e-17
ENSG00000138071	ACTR2	actin related protein 2 [Source:HGNC Symbol;Acc:HGNC:169]	6848.7	0.386663	0.0434325	8.90263	5.45e-19	6.11e-17
ENSG00000087076	HSD17B14	hydroxysteroid 17-beta dehydrogenase 14 [Source:HGNC Symbol;Acc:HGNC:23238]	74.292	-1.85135	0.208224	-8.89118	6.05e-19	6.75e-17
ENSG00000133872	SARAF	store-operated calcium entry associated regulatory factor [Source:HGNC Symbol;Acc:HGNC:28789]	4362.33	-0.430979	0.0487002	-8.84964	8.78e-19	9.76e-17
ENSG00000181104	F2R	coagulation factor II thrombin receptor [Source:HGNC Symbol;Acc:HGNC:3537]	7279.49	0.518423	0.0585987	8.847	8.99e-19	9.95e-17
ENSG00000154127	UBASH3B	ubiquitin associated and SH3 domain containing B [Source:HGNC Symbol;Acc:HGNC:29884]	167.459	-1.30553	0.147642	-8.84251	9.36e-19	1.03e-16
ENSG00000151617	EDNRA	endothelin receptor type A [Source:HGNC Symbol;Acc:HGNC:3179]	235.862	1.27321	0.144227	8.82783	1.07e-18	1.17e-16
ENSG00000132356	PRKAA1	protein kinase AMP-activated catalytic subunit alpha 1 [Source:HGNC Symbol;Acc:HGNC:9376]	864.683	0.71383	0.080957	8.8174	1.17e-18	1.28e-16
ENSG00000158292	GPR153	G protein-coupled receptor 153 [Source:HGNC Symbol;Acc:HGNC:23618]	682.399	-0.806062	0.0915559	-8.80404	1.32e-18	1.44e-16
ENSG00000131242	RAB11FIP4	RAB11 family interacting protein 4 [Source:HGNC Symbol;Acc:HGNC:30267]	136.354	-1.48076	0.168247	-8.80108	1.36e-18	1.47e-16
ENSG00000148358	GPR107	G protein-coupled receptor 107 [Source:HGNC Symbol;Acc:HGNC:17830]	3335.4	-0.439201	0.0499561	-8.79174	1.47e-18	1.59e-16
ENSG00000166037	CEP57	centrosomal protein 57 [Source:HGNC Symbol;Acc:HGNC:30794]	557.594	0.737556	0.0840314	8.77714	1.68e-18	1.8e-16
ENSG00000082153	BZW1	basic leucine zipper and W2 domains 1 [Source:HGNC Symbol;Acc:HGNC:18380]	5182.48	0.437457	0.0498999	8.76668	1.84e-18	1.97e-16
ENSG00000012171	SEMA3B	semaphorin 3B [Source:HGNC Symbol;Acc:HGNC:10724]	407.822	-1.17064	0.133574	-8.76397	1.88e-18	2.01e-16
ENSG00000107566	ERLIN1	ER lipid raft associated 1 [Source:HGNC Symbol;Acc:HGNC:16947]	1761.32	0.608239	0.069569	8.74297	2.27e-18	2.41e-16
ENSG00000169851	PCDH7	protocadherin 7 [Source:HGNC Symbol;Acc:HGNC:8659]	1431.88	-0.626802	0.0716985	-8.74219	2.29e-18	2.42e-16
ENSG00000110931	CAMKK2	calcium/calmodulin dependent protein kinase kinase 2 [Source:HGNC Symbol;Acc:HGNC:1470]	2006.49	0.435607	0.0498887	8.73157	2.51e-18	2.65e-16
ENSG00000135535	CD164	CD164 molecule [Source:HGNC Symbol;Acc:HGNC:1632]	4692.29	-0.483893	0.0554526	-8.72624	2.63e-18	2.77e-16
ENSG00000135269	TES	testin LIM domain protein [Source:HGNC Symbol;Acc:HGNC:14620]	863.661	0.532927	0.0611471	8.71548	2.9e-18	3.03e-16
ENSG00000158195	WASF2	WASP family member 2 [Source:HGNC Symbol;Acc:HGNC:12733]	4646.1	0.391389	0.0449518	8.70686	3.12e-18	3.26e-16
ENSG00000197879	MYO1C	myosin IC [Source:HGNC Symbol;Acc:HGNC:7597]	7321.25	-0.455163	0.0523353	-8.69705	3.41e-18	3.54e-16
ENSG00000112972	HMGCS1	3-hydroxy-3-methylglutaryl-CoA synthase 1 [Source:HGNC Symbol;Acc:HGNC:5007]	3581.58	-0.505104	0.0582832	-8.66638	4.46e-18	4.62e-16
ENSG00000113273	ARSB	arylsulfatase B [Source:HGNC Symbol;Acc:HGNC:714]	1100.91	-0.542944	0.0627031	-8.65897	4.76e-18	4.91e-16
ENSG00000126005	MMP24OS	MMP24 opposite strand [Source:HGNC Symbol;Acc:HGNC:44421]	1200.39	-0.595898	0.0691822	-8.61345	7.09e-18	7.28e-16
ENSG00000160285	LSS	lanosterol synthase [Source:HGNC Symbol;Acc:HGNC:6708]	9707.6	-0.60267	0.0699831	-8.61165	7.2e-18	7.37e-16
ENSG00000138623	SEMA7A	semaphorin 7A (John Milton Hagen blood group) [Source:HGNC Symbol;Acc:HGNC:10741]	1003.07	-0.721419	0.0837827	-8.61059	7.27e-18	7.41e-16
ENSG00000114648	KLHL18	kelch like family member 18 [Source:HGNC Symbol;Acc:HGNC:29120]	461.846	-0.771132	0.0896728	-8.5994	8.01e-18	8.14e-16
ENSG00000089157	RPLP0	ribosomal protein lateral stalk subunit P0 [Source:HGNC Symbol;Acc:HGNC:10371]	37413.9	0.452942	0.0526816	8.59772	8.13e-18	8.23e-16
ENSG00000100307	CBX7	chromobox 7 [Source:HGNC Symbol;Acc:HGNC:1557]	255.214	-0.934734	0.108983	-8.57689	9.75e-18	9.82e-16
ENSG00000108788	MLX	MAX dimerization protein MLX [Source:HGNC Symbol;Acc:HGNC:11645]	1150.84	0.537396	0.0626988	8.57108	1.03e-17	1.03e-15
ENSG00000073712	FERMT2	fermitin family member 2 [Source:HGNC Symbol;Acc:HGNC:15767]	7563.92	0.393023	0.0460232	8.53967	1.35e-17	1.35e-15
ENSG00000139625	MAP3K12	mitogen-activated protein kinase kinase kinase 12 [Source:HGNC Symbol;Acc:HGNC:6851]	676.835	-0.661794	0.0776027	-8.52798	1.49e-17	1.48e-15
ENSG00000120727	PAIP2	poly(A) binding protein interacting protein 2 [Source:HGNC Symbol;Acc:HGNC:17970]	1102.82	-0.627666	0.0736345	-8.52408	1.54e-17	1.53e-15
ENSG00000230124	ACBD6	acyl-CoA binding domain containing 6 [Source:HGNC Symbol;Acc:HGNC:23339]	823.629	-0.539372	0.0633009	-8.52076	1.59e-17	1.57e-15
ENSG00000186951	PPARA	peroxisome proliferator activated receptor alpha [Source:HGNC Symbol;Acc:HGNC:9232]	825.137	-0.710116	0.0833572	-8.51894	1.61e-17	1.59e-15
ENSG00000106366	SERPINE1	serpin family E member 1 [Source:HGNC Symbol;Acc:HGNC:8583]	13438.4	-0.543694	0.0638933	-8.5094	1.75e-17	1.72e-15
ENSG00000117543	DPH5	diphthamide biosynthesis 5 [Source:HGNC Symbol;Acc:HGNC:24270]	532.898	-0.752179	0.0885361	-8.49574	1.97e-17	1.92e-15
ENSG00000132589	FLOT2	flotillin 2 [Source:HGNC Symbol;Acc:HGNC:3758]	1432.76	-0.653033	0.0768656	-8.49578	1.97e-17	1.92e-15
ENSG00000204516	MICB	MHC class I polypeptide-related sequence B [Source:HGNC Symbol;Acc:HGNC:7091]	310.646	0.988921	0.116605	8.48091	2.23e-17	2.17e-15
ENSG00000165943	MOAP1	modulator of apoptosis 1 [Source:HGNC Symbol;Acc:HGNC:16658]	323.285	-0.890404	0.105035	-8.47719	2.31e-17	2.23e-15
ENSG00000156599	ZDHHC5	zinc finger DHHC-type palmitoyltransferase 5 [Source:HGNC Symbol;Acc:HGNC:18472]	2888.53	0.373006	0.0440427	8.46917	2.47e-17	2.38e-15
ENSG00000132386	SERPINF1	serpin family F member 1 [Source:HGNC Symbol;Acc:HGNC:8824]	22571.7	-0.350614	0.041405	-8.4679	2.5e-17	2.4e-15
ENSG00000090530	P3H2	prolyl 3-hydroxylase 2 [Source:HGNC Symbol;Acc:HGNC:19317]	297.303	-0.910868	0.107603	-8.46505	2.56e-17	2.45e-15
ENSG00000166479	TMX3	thioredoxin related transmembrane protein 3 [Source:HGNC Symbol;Acc:HGNC:24718]	2342.74	0.486593	0.0575006	8.4624	2.62e-17	2.5e-15
ENSG00000005020	SKAP2	src kinase associated phosphoprotein 2 [Source:HGNC Symbol;Acc:HGNC:15687]	1057.53	0.581323	0.0688035	8.44904	2.94e-17	2.79e-15
ENSG00000255399	TBX5-AS1	TBX5 antisense RNA 1 [Source:HGNC Symbol;Acc:HGNC:27402]	313.012	-0.969538	0.114828	-8.44336	3.08e-17	2.92e-15
ENSG00000131779	PEX11B	peroxisomal biogenesis factor 11 beta [Source:HGNC Symbol;Acc:HGNC:8853]	254.161	-0.873982	0.103569	-8.43863	3.21e-17	3.03e-15
ENSG00000183801	OLFML1	olfactomedin like 1 [Source:HGNC Symbol;Acc:HGNC:24473]	386.767	-0.761431	0.0902343	-8.43838	3.22e-17	3.03e-15
ENSG00000141542	RAB40B	RAB40B, member RAS oncogene family [Source:HGNC Symbol;Acc:HGNC:18284]	250.929	-1.02288	0.121432	-8.42347	3.66e-17	3.43e-15
ENSG00000026508	CD44	CD44 molecule (Indian blood group) [Source:HGNC Symbol;Acc:HGNC:1681]	13831.4	0.612878	0.0729952	8.39615	4.61e-17	4.31e-15
ENSG00000181704	YIPF6	Yip1 domain family member 6 [Source:HGNC Symbol;Acc:HGNC:28304]	775.042	-0.637577	0.0760113	-8.38792	4.95e-17	4.61e-15
ENSG00000198860	TSEN15	tRNA splicing endonuclease subunit 15 [Source:HGNC Symbol;Acc:HGNC:16791]	542.149	-0.806254	0.0962808	-8.37398	5.57e-17	5.17e-15
ENSG00000142230	SAE1	SUMO1 activating enzyme subunit 1 [Source:HGNC Symbol;Acc:HGNC:30660]	1894.39	-0.442171	0.0529087	-8.35724	6.42e-17	5.94e-15
ENSG00000163513	TGFBR2	transforming growth factor beta receptor 2 [Source:HGNC Symbol;Acc:HGNC:11773]	11799.8	0.745663	0.0892387	8.35582	6.5e-17	5.99e-15
ENSG00000103145	HCFC1R1	host cell factor C1 regulator 1 [Source:HGNC Symbol;Acc:HGNC:21198]	996.078	-0.662428	0.0795389	-8.32835	8.2e-17	7.53e-15
ENSG00000163399	ATP1A1	ATPase Na+/K+ transporting subunit alpha 1 [Source:HGNC Symbol;Acc:HGNC:799]	6194.94	-0.326328	0.039396	-8.28327	1.2e-16	1.1e-14
ENSG00000100380	ST13	ST13 Hsp70 interacting protein [Source:HGNC Symbol;Acc:HGNC:11343]	4781.27	-0.427193	0.0516161	-8.27635	1.27e-16	1.16e-14
ENSG00000167074	TEF	TEF transcription factor, PAR bZIP family member [Source:HGNC Symbol;Acc:HGNC:11722]	884.86	-0.600449	0.0725761	-8.27337	1.3e-16	1.18e-14
ENSG00000130309	COLGALT1	collagen beta(1-O)galactosyltransferase 1 [Source:HGNC Symbol;Acc:HGNC:26182]	8006.27	0.493325	0.0596429	8.27131	1.32e-16	1.2e-14
ENSG00000107731	UNC5B	unc-5 netrin receptor B [Source:HGNC Symbol;Acc:HGNC:12568]	5199.74	0.642551	0.077706	8.269	1.35e-16	1.22e-14
ENSG00000135862	LAMC1	laminin subunit gamma 1 [Source:HGNC Symbol;Acc:HGNC:6492]	85206.1	0.407083	0.049228	8.26933	1.35e-16	1.22e-14
ENSG00000113583	C5orf15	chromosome 5 open reading frame 15 [Source:HGNC Symbol;Acc:HGNC:20656]	2263.88	0.451014	0.0546145	8.25813	1.48e-16	1.33e-14
ENSG00000173511	VEGFB	vascular endothelial growth factor B [Source:HGNC Symbol;Acc:HGNC:12681]	3785.14	-0.455373	0.0552019	-8.24921	1.59e-16	1.43e-14
ENSG00000137845	ADAM10	ADAM metallopeptidase domain 10 [Source:HGNC Symbol;Acc:HGNC:188]	3253.81	-0.546295	0.0662356	-8.24776	1.61e-16	1.44e-14
ENSG00000118960	HS1BP3	HCLS1 binding protein 3 [Source:HGNC Symbol;Acc:HGNC:24979]	780.745	-0.656145	0.0795736	-8.24577	1.64e-16	1.46e-14
ENSG00000157870	PRXL2B	peroxiredoxin like 2B [Source:HGNC Symbol;Acc:HGNC:28390]	364.576	-0.717565	0.0870583	-8.24235	1.69e-16	1.5e-14
ENSG00000198742	SMURF1	SMAD specific E3 ubiquitin protein ligase 1 [Source:HGNC Symbol;Acc:HGNC:16807]	955.523	0.500148	0.0607054	8.23894	1.74e-16	1.53e-14
ENSG00000153246	PLA2R1	phospholipase A2 receptor 1 [Source:HGNC Symbol;Acc:HGNC:9042]	842.439	0.580005	0.0704788	8.22949	1.88e-16	1.65e-14
ENSG00000072958	AP1M1	adaptor related protein complex 1 subunit mu 1 [Source:HGNC Symbol;Acc:HGNC:13667]	1488.7	-0.494331	0.0600843	-8.22729	1.91e-16	1.68e-14
ENSG00000136381	IREB2	iron responsive element binding protein 2 [Source:HGNC Symbol;Acc:HGNC:6115]	1284.64	-0.610868	0.0745477	-8.19433	2.52e-16	2.2e-14
ENSG00000117868	ESYT2	extended synaptotagmin 2 [Source:HGNC Symbol;Acc:HGNC:22211]	3860.59	-0.420096	0.0512672	-8.19425	2.52e-16	2.2e-14
ENSG00000138614	INTS14	integrator complex subunit 14 [Source:HGNC Symbol;Acc:HGNC:25372]	430.665	0.681737	0.0833634	8.17789	2.89e-16	2.51e-14
ENSG00000169105	CHST14	carbohydrate sulfotransferase 14 [Source:HGNC Symbol;Acc:HGNC:24464]	588.376	-0.64437	0.0789248	-8.16435	3.23e-16	2.8e-14
ENSG00000102882	MAPK3	mitogen-activated protein kinase 3 [Source:HGNC Symbol;Acc:HGNC:6877]	1431.19	-0.614054	0.0752687	-8.15816	3.4e-16	2.94e-14
ENSG00000163931	TKT	transketolase [Source:HGNC Symbol;Acc:HGNC:11834]	7451.8	-0.457033	0.0560517	-8.15378	3.53e-16	3.03e-14
ENSG00000173726	TOMM20	translocase of outer mitochondrial membrane 20 [Source:HGNC Symbol;Acc:HGNC:20947]	2914.54	0.44335	0.0544193	8.14691	3.73e-16	3.2e-14
ENSG00000138757	G3BP2	G3BP stress granule assembly factor 2 [Source:HGNC Symbol;Acc:HGNC:30291]	2705.99	0.594046	0.0730102	8.13648	4.07e-16	3.48e-14
ENSG00000173575	CHD2	chromodomain helicase DNA binding protein 2 [Source:HGNC Symbol;Acc:HGNC:1917]	2010.29	-0.427294	0.0525176	-8.1362	4.08e-16	3.48e-14
ENSG00000119986	AVPI1	arginine vasopressin induced 1 [Source:HGNC Symbol;Acc:HGNC:30898]	839.939	-0.680543	0.0838958	-8.11177	4.99e-16	4.24e-14
ENSG00000164938	TP53INP1	tumor protein p53 inducible nuclear protein 1 [Source:HGNC Symbol;Acc:HGNC:18022]	1233.69	-0.453632	0.0561628	-8.07708	6.63e-16	5.62e-14
ENSG00000117226	GBP3	guanylate binding protein 3 [Source:HGNC Symbol;Acc:HGNC:4184]	1539.84	0.499588	0.0619393	8.06577	7.28e-16	6.13e-14
ENSG00000079432	CIC	capicua transcriptional repressor [Source:HGNC Symbol;Acc:HGNC:14214]	3180.43	-0.475064	0.0588998	-8.06563	7.29e-16	6.13e-14
ENSG00000158006	PAFAH2	platelet activating factor acetylhydrolase 2 [Source:HGNC Symbol;Acc:HGNC:8579]	337.54	-0.724244	0.0898516	-8.06044	7.6e-16	6.37e-14
ENSG00000110321	EIF4G2	eukaryotic translation initiation factor 4 gamma 2 [Source:HGNC Symbol;Acc:HGNC:3297]	16887	-0.453747	0.0562945	-8.06024	7.61e-16	6.37e-14
ENSG00000163297	ANTXR2	ANTXR cell adhesion molecule 2 [Source:HGNC Symbol;Acc:HGNC:21732]	7474.13	0.498891	0.0619379	8.0547	7.97e-16	6.64e-14
ENSG00000173660	UQCRH	ubiquinol-cytochrome c reductase hinge protein [Source:HGNC Symbol;Acc:HGNC:12590]	1514.32	-0.606579	0.0753544	-8.04968	8.3e-16	6.9e-14
ENSG00000166272	WBP1L	WW domain binding protein 1 like [Source:HGNC Symbol;Acc:HGNC:23510]	2111.23	0.430203	0.0534839	8.04359	8.72e-16	7.23e-14
ENSG00000110921	MVK	mevalonate kinase [Source:HGNC Symbol;Acc:HGNC:7530]	634.78	-0.730991	0.0908853	-8.04301	8.77e-16	7.24e-14
ENSG00000185112	FAM43A	family with sequence similarity 43 member A [Source:HGNC Symbol;Acc:HGNC:26888]	357.781	1.01797	0.12693	8.01991	1.06e-15	8.71e-14
ENSG00000153558	FBXL2	F-box and leucine rich repeat protein 2 [Source:HGNC Symbol;Acc:HGNC:13598]	127.824	-1.25994	0.157408	-8.00428	1.2e-15	9.87e-14
ENSG00000140199	SLC12A6	solute carrier family 12 member 6 [Source:HGNC Symbol;Acc:HGNC:10914]	979.721	0.545681	0.0682098	8.00003	1.24e-15	1.02e-13
ENSG00000178951	ZBTB7A	zinc finger and BTB domain containing 7A [Source:HGNC Symbol;Acc:HGNC:18078]	1894.12	0.541086	0.0677331	7.9885	1.37e-15	1.11e-13
ENSG00000071537	SEL1L	SEL1L adaptor subunit of ERAD E3 ubiquitin ligase [Source:HGNC Symbol;Acc:HGNC:10717]	7231.33	0.439428	0.0550308	7.98513	1.4e-15	1.14e-13
ENSG00000179195	ZNF664	zinc finger protein 664 [Source:HGNC Symbol;Acc:HGNC:25406]	2923.81	0.582438	0.0729493	7.98414	1.42e-15	1.15e-13
ENSG00000090487	SPG21	SPG21 abhydrolase domain containing, maspardin [Source:HGNC Symbol;Acc:HGNC:20373]	1582.59	-0.447226	0.0561042	-7.97135	1.57e-15	1.27e-13
ENSG00000023516	AKAP11	A-kinase anchoring protein 11 [Source:HGNC Symbol;Acc:HGNC:369]	1635.16	0.466303	0.0585012	7.97083	1.58e-15	1.27e-13
ENSG00000184840	TMED9	transmembrane p24 trafficking protein 9 [Source:HGNC Symbol;Acc:HGNC:24878]	3878.32	-0.435357	0.0546603	-7.96478	1.66e-15	1.33e-13
ENSG00000165806	CASP7	caspase 7 [Source:HGNC Symbol;Acc:HGNC:1508]	860.498	-0.682466	0.0857	-7.96343	1.67e-15	1.34e-13
ENSG00000180694	TMEM64	transmembrane protein 64 [Source:HGNC Symbol;Acc:HGNC:25441]	542.075	-0.809864	0.101796	-7.95577	1.78e-15	1.42e-13
ENSG00000182580	EPHB3	EPH receptor B3 [Source:HGNC Symbol;Acc:HGNC:3394]	300.582	-0.760563	0.0956085	-7.95497	1.79e-15	1.43e-13
ENSG00000198431	TXNRD1	thioredoxin reductase 1 [Source:HGNC Symbol;Acc:HGNC:12437]	8865.56	-0.566321	0.0713191	-7.94066	2.01e-15	1.6e-13
ENSG00000135677	GNS	glucosamine (N-acetyl)-6-sulfatase [Source:HGNC Symbol;Acc:HGNC:4422]	11072.4	0.374572	0.0471838	7.93858	2.05e-15	1.62e-13
ENSG00000069275	NUCKS1	nuclear casein kinase and cyclin dependent kinase substrate 1 [Source:HGNC Symbol;Acc:HGNC:29923]	4741.8	0.484834	0.0611181	7.93274	2.14e-15	1.69e-13
ENSG00000138750	NUP54	nucleoporin 54 [Source:HGNC Symbol;Acc:HGNC:17359]	497.005	0.828739	0.104568	7.92538	2.27e-15	1.79e-13
ENSG00000133393	CEP20	centrosomal protein 20 [Source:HGNC Symbol;Acc:HGNC:26435]	726.009	-0.608969	0.0768537	-7.92373	2.3e-15	1.81e-13
ENSG00000126016	AMOT	angiomotin [Source:HGNC Symbol;Acc:HGNC:17810]	530.687	-0.601576	0.0760066	-7.91478	2.48e-15	1.94e-13
ENSG00000196507	TCEAL3	transcription elongation factor A like 3 [Source:HGNC Symbol;Acc:HGNC:28247]	499.337	-0.702978	0.0888346	-7.91334	2.51e-15	1.96e-13
ENSG00000074935	TUBE1	tubulin epsilon 1 [Source:HGNC Symbol;Acc:HGNC:20775]	490.595	0.653555	0.0826415	7.90832	2.61e-15	2.03e-13
ENSG00000130304	SLC27A1	solute carrier family 27 member 1 [Source:HGNC Symbol;Acc:HGNC:10995]	1480.25	-0.5939	0.0752679	-7.89048	3.01e-15	2.33e-13
ENSG00000131374	TBC1D5	TBC1 domain family member 5 [Source:HGNC Symbol;Acc:HGNC:19166]	3330.03	0.528568	0.0669881	7.89048	3.01e-15	2.33e-13
ENSG00000116183	PAPPA2	pappalysin 2 [Source:HGNC Symbol;Acc:HGNC:14615]	1865.92	0.633592	0.0803111	7.88923	3.04e-15	2.34e-13
ENSG00000117450	PRDX1	peroxiredoxin 1 [Source:HGNC Symbol;Acc:HGNC:9352]	5585.07	0.402129	0.0509718	7.88925	3.04e-15	2.34e-13
ENSG00000120885	CLU	clusterin [Source:HGNC Symbol;Acc:HGNC:2095]	10203.9	-0.500625	0.0635012	-7.88371	3.18e-15	2.44e-13
ENSG00000100523	DDHD1	DDHD domain containing 1 [Source:HGNC Symbol;Acc:HGNC:19714]	502.421	-0.651456	0.0826531	-7.88181	3.23e-15	2.47e-13
ENSG00000123131	PRDX4	peroxiredoxin 4 [Source:HGNC Symbol;Acc:HGNC:17169]	2379.34	-0.440634	0.0561068	-7.85348	4.05e-15	3.09e-13
ENSG00000008282	SYPL1	synaptophysin like 1 [Source:HGNC Symbol;Acc:HGNC:11507]	836.503	0.586696	0.0748104	7.84244	4.42e-15	3.36e-13
ENSG00000154122	ANKH	ANKH inorganic pyrophosphate transport regulator [Source:HGNC Symbol;Acc:HGNC:15492]	1137.08	0.4808	0.061335	7.83893	4.54e-15	3.45e-13
ENSG00000132640	BTBD3	BTB domain containing 3 [Source:HGNC Symbol;Acc:HGNC:15854]	478.374	0.643948	0.0821696	7.83681	4.62e-15	3.5e-13
ENSG00000005882	PDK2	pyruvate dehydrogenase kinase 2 [Source:HGNC Symbol;Acc:HGNC:8810]	681.724	-0.663008	0.0846796	-7.82961	4.89e-15	3.66e-13
ENSG00000154096	THY1	Thy-1 cell surface antigen [Source:HGNC Symbol;Acc:HGNC:11801]	16257.4	-0.467778	0.0597403	-7.83018	4.87e-15	3.66e-13
ENSG00000205302	SNX2	sorting nexin 2 [Source:HGNC Symbol;Acc:HGNC:11173]	1398.3	-0.479411	0.0612304	-7.82962	4.89e-15	3.66e-13
ENSG00000123416	TUBA1B	tubulin alpha 1b [Source:HGNC Symbol;Acc:HGNC:18809]	10232.9	-0.338541	0.0432374	-7.82981	4.89e-15	3.66e-13
ENSG00000122863	CHST3	carbohydrate sulfotransferase 3 [Source:HGNC Symbol;Acc:HGNC:1971]	2012.57	-0.50823	0.0649569	-7.82412	5.11e-15	3.81e-13
ENSG00000170004	CHD3	chromodomain helicase DNA binding protein 3 [Source:HGNC Symbol;Acc:HGNC:1918]	3343.63	-0.353382	0.0452181	-7.81506	5.49e-15	4.09e-13
ENSG00000152580	IGSF10	immunoglobulin superfamily member 10 [Source:HGNC Symbol;Acc:HGNC:26384]	761.617	-1.57958	0.202585	-7.79708	6.34e-15	4.7e-13
ENSG00000165355	FBXO33	F-box protein 33 [Source:HGNC Symbol;Acc:HGNC:19833]	376.715	0.805773	0.103399	7.79287	6.55e-15	4.85e-13
ENSG00000120896	SORBS3	sorbin and SH3 domain containing 3 [Source:HGNC Symbol;Acc:HGNC:30907]	3169.11	-0.34314	0.0441207	-7.77729	7.41e-15	5.47e-13
ENSG00000187325	TAF9B	TATA-box binding protein associated factor 9b [Source:HGNC Symbol;Acc:HGNC:17306]	169.783	-1.13803	0.146339	-7.77669	7.44e-15	5.48e-13
ENSG00000153989	NUS1	NUS1 dehydrodolichyl diphosphate synthase subunit [Source:HGNC Symbol;Acc:HGNC:21042]	650.482	-0.641631	0.0825496	-7.77267	7.68e-15	5.64e-13
ENSG00000131016	AKAP12	A-kinase anchoring protein 12 [Source:HGNC Symbol;Acc:HGNC:370]	3324.62	-0.435818	0.0561424	-7.76272	8.31e-15	6.08e-13
ENSG00000106266	SNX8	sorting nexin 8 [Source:HGNC Symbol;Acc:HGNC:14972]	1103.13	-0.597589	0.077055	-7.75535	8.81e-15	6.43e-13
ENSG00000126705	AHDC1	AT-hook DNA binding motif containing 1 [Source:HGNC Symbol;Acc:HGNC:25230]	1402.42	-0.546577	0.070558	-7.74648	9.45e-15	6.88e-13
ENSG00000166813	KIF7	kinesin family member 7 [Source:HGNC Symbol;Acc:HGNC:30497]	981.441	-0.603062	0.0778693	-7.74454	9.59e-15	6.95e-13
ENSG00000197496	SLC2A10	solute carrier family 2 member 10 [Source:HGNC Symbol;Acc:HGNC:13444]	1746.04	0.403624	0.0521159	7.74474	9.58e-15	6.95e-13
ENSG00000118402	ELOVL4	ELOVL fatty acid elongase 4 [Source:HGNC Symbol;Acc:HGNC:14415]	79.4281	-1.50261	0.194059	-7.74307	9.7e-15	7.01e-13
ENSG00000035403	VCL	vinculin [Source:HGNC Symbol;Acc:HGNC:12665]	12049.4	0.319596	0.0413331	7.7322	1.06e-14	7.61e-13
ENSG00000125445	MRPS7	mitochondrial ribosomal protein S7 [Source:HGNC Symbol;Acc:HGNC:14499]	739.146	-0.627384	0.0812598	-7.72073	1.16e-14	8.31e-13
ENSG00000166747	AP1G1	adaptor related protein complex 1 subunit gamma 1 [Source:HGNC Symbol;Acc:HGNC:555]	1804.11	-0.570936	0.0741326	-7.70155	1.34e-14	9.63e-13
ENSG00000084207	GSTP1	glutathione S-transferase pi 1 [Source:HGNC Symbol;Acc:HGNC:4638]	4424.84	-0.368945	0.04792	-7.6992	1.37e-14	9.78e-13
ENSG00000119314	PTBP3	polypyrimidine tract binding protein 3 [Source:HGNC Symbol;Acc:HGNC:10253]	920.138	-0.596194	0.0775676	-7.68612	1.52e-14	1.08e-12
ENSG00000170191	NANP	N-acetylneuraminic acid phosphatase [Source:HGNC Symbol;Acc:HGNC:16140]	159.845	-1.02468	0.133359	-7.68365	1.55e-14	1.1e-12
ENSG00000166340	TPP1	tripeptidyl peptidase 1 [Source:HGNC Symbol;Acc:HGNC:2073]	3350.01	-0.441303	0.0574487	-7.68169	1.57e-14	1.11e-12
ENSG00000172893	DHCR7	7-dehydrocholesterol reductase [Source:HGNC Symbol;Acc:HGNC:2860]	2498.8	-0.514013	0.0669234	-7.68061	1.58e-14	1.12e-12
ENSG00000271601	LIX1L	limb and CNS expressed 1 like [Source:HGNC Symbol;Acc:HGNC:28715]	659.446	-0.66814	0.0870687	-7.67371	1.67e-14	1.18e-12
ENSG00000174136	RGMB	repulsive guidance molecule BMP co-receptor b [Source:HGNC Symbol;Acc:HGNC:26896]	2308.34	-0.527733	0.0688422	-7.66585	1.78e-14	1.25e-12
ENSG00000123983	ACSL3	acyl-CoA synthetase long chain family member 3 [Source:HGNC Symbol;Acc:HGNC:3570]	2635.84	-0.492047	0.0642094	-7.66316	1.81e-14	1.27e-12
ENSG00000049192	ADAMTS6	ADAM metallopeptidase with thrombospondin type 1 motif 6 [Source:HGNC Symbol;Acc:HGNC:222]	407.487	0.746358	0.0974336	7.66017	1.86e-14	1.3e-12
ENSG00000150403	TMCO3	transmembrane and coiled-coil domains 3 [Source:HGNC Symbol;Acc:HGNC:20329]	2387.67	-0.395169	0.0516256	-7.65453	1.94e-14	1.35e-12
ENSG00000196526	AFAP1	actin filament associated protein 1 [Source:HGNC Symbol;Acc:HGNC:24017]	10175.4	0.284433	0.0371576	7.65479	1.94e-14	1.35e-12
ENSG00000165732	DDX21	DExD-box helicase 21 [Source:HGNC Symbol;Acc:HGNC:2744]	2948.61	0.462166	0.0605518	7.63258	2.3e-14	1.6e-12
ENSG00000267534	S1PR2	sphingosine-1-phosphate receptor 2 [Source:HGNC Symbol;Acc:HGNC:3169]	586.143	-0.557089	0.0729968	-7.6317	2.32e-14	1.6e-12
ENSG00000135046	ANXA1	annexin A1 [Source:HGNC Symbol;Acc:HGNC:533]	23100.4	0.339636	0.0445168	7.6294	2.36e-14	1.63e-12
ENSG00000163785	RYK	receptor like tyrosine kinase [Source:HGNC Symbol;Acc:HGNC:10481]	1633.75	0.445418	0.0584052	7.62634	2.42e-14	1.66e-12
ENSG00000184007	PTP4A2	protein tyrosine phosphatase 4A2 [Source:HGNC Symbol;Acc:HGNC:9635]	6048.67	-0.404997	0.0531139	-7.62507	2.44e-14	1.68e-12
ENSG00000039319	ZFYVE16	zinc finger FYVE-type containing 16 [Source:HGNC Symbol;Acc:HGNC:20756]	987.709	0.570976	0.0748996	7.62322	2.47e-14	1.7e-12
ENSG00000132824	SERINC3	serine incorporator 3 [Source:HGNC Symbol;Acc:HGNC:11699]	4777.81	0.40347	0.0529588	7.61855	2.57e-14	1.75e-12
ENSG00000146376	ARHGAP18	Rho GTPase activating protein 18 [Source:HGNC Symbol;Acc:HGNC:21035]	1151.28	0.561005	0.073714	7.61056	2.73e-14	1.86e-12
ENSG00000052841	TTC17	tetratricopeptide repeat domain 17 [Source:HGNC Symbol;Acc:HGNC:25596]	1866.81	0.422169	0.0556078	7.5919	3.15e-14	2.14e-12
ENSG00000114698	PLSCR4	phospholipid scramblase 4 [Source:HGNC Symbol;Acc:HGNC:16497]	1407.86	-0.601909	0.0793413	-7.58633	3.29e-14	2.23e-12
ENSG00000115295	CLIP4	CAP-Gly domain containing linker protein family member 4 [Source:HGNC Symbol;Acc:HGNC:26108]	1182.52	-0.498192	0.0657207	-7.58045	3.44e-14	2.33e-12
ENSG00000072274	TFRC	transferrin receptor [Source:HGNC Symbol;Acc:HGNC:11763]	4064.19	0.474915	0.0626563	7.57967	3.46e-14	2.34e-12
ENSG00000164307	ERAP1	endoplasmic reticulum aminopeptidase 1 [Source:HGNC Symbol;Acc:HGNC:18173]	3858.15	0.400819	0.0529825	7.56512	3.87e-14	2.61e-12
ENSG00000162849	KIF26B	kinesin family member 26B [Source:HGNC Symbol;Acc:HGNC:25484]	1208.41	-0.796389	0.105283	-7.56429	3.9e-14	2.62e-12
ENSG00000183853	KIRREL1	kirre like nephrin family adhesion molecule 1 [Source:HGNC Symbol;Acc:HGNC:15734]	6616.42	0.372744	0.0493292	7.55626	4.15e-14	2.78e-12
ENSG00000136867	SLC31A2	solute carrier family 31 member 2 [Source:HGNC Symbol;Acc:HGNC:11017]	224.442	-0.919963	0.121784	-7.55406	4.22e-14	2.82e-12
ENSG00000107957	SH3PXD2A	SH3 and PX domains 2A [Source:HGNC Symbol;Acc:HGNC:23664]	17934.7	-0.576916	0.0763749	-7.55374	4.23e-14	2.82e-12
ENSG00000141569	TRIM65	tripartite motif containing 65 [Source:HGNC Symbol;Acc:HGNC:27316]	494.171	-0.627571	0.0832282	-7.54037	4.69e-14	3.12e-12
ENSG00000171793	CTPS1	CTP synthase 1 [Source:HGNC Symbol;Acc:HGNC:2519]	659.008	0.550869	0.0731389	7.53181	5e-14	3.32e-12
ENSG00000068120	COASY	Coenzyme A synthase [Source:HGNC Symbol;Acc:HGNC:29932]	1059.25	-0.512127	0.0681039	-7.51979	5.49e-14	3.63e-12
ENSG00000131844	MCCC2	methylcrotonoyl-CoA carboxylase 2 [Source:HGNC Symbol;Acc:HGNC:6937]	1127.76	-0.511317	0.0680246	-7.51665	5.62e-14	3.71e-12
ENSG00000175130	MARCKSL1	MARCKS like 1 [Source:HGNC Symbol;Acc:HGNC:7142]	1376.16	-0.745438	0.0991973	-7.5147	5.7e-14	3.76e-12
ENSG00000180879	SSR4	signal sequence receptor subunit 4 [Source:HGNC Symbol;Acc:HGNC:11326]	2497.83	-0.387441	0.0515701	-7.5129	5.78e-14	3.8e-12
ENSG00000136848	DAB2IP	DAB2 interacting protein [Source:HGNC Symbol;Acc:HGNC:17294]	855.827	-0.616633	0.0821154	-7.50934	5.94e-14	3.9e-12
ENSG00000145246	ATP10D	ATPase phospholipid transporting 10D (putative) [Source:HGNC Symbol;Acc:HGNC:13549]	1810.42	0.651517	0.0867829	7.50744	6.03e-14	3.94e-12
ENSG00000153002	CPB1	carboxypeptidase B1 [Source:HGNC Symbol;Acc:HGNC:2299]	163.603	-0.992183	0.132203	-7.50502	6.14e-14	4.01e-12
ENSG00000110075	PPP6R3	protein phosphatase 6 regulatory subunit 3 [Source:HGNC Symbol;Acc:HGNC:1173]	1284.61	0.444259	0.0592471	7.4984	6.46e-14	4.2e-12
ENSG00000148841	ITPRIP	inositol 1,4,5-trisphosphate receptor interacting protein [Source:HGNC Symbol;Acc:HGNC:29370]	802.16	0.660027	0.0881523	7.48734	7.03e-14	4.56e-12
ENSG00000168502	MTCL1	microtubule crosslinking factor 1 [Source:HGNC Symbol;Acc:HGNC:29121]	2078.44	-0.430737	0.0575635	-7.48281	7.27e-14	4.71e-12
ENSG00000117228	GBP1	guanylate binding protein 1 [Source:HGNC Symbol;Acc:HGNC:4182]	847.241	0.666779	0.0891208	7.48174	7.33e-14	4.74e-12
ENSG00000143554	SLC27A3	solute carrier family 27 member 3 [Source:HGNC Symbol;Acc:HGNC:10997]	1242.93	-0.669363	0.0896011	-7.47048	7.99e-14	5.15e-12
ENSG00000176890	TYMS	thymidylate synthetase [Source:HGNC Symbol;Acc:HGNC:12441]	360.901	-0.798304	0.106933	-7.46546	8.3e-14	5.34e-12
ENSG00000084444	FAM234B	family with sequence similarity 234 member B [Source:HGNC Symbol;Acc:HGNC:29288]	274.362	0.856529	0.114796	7.46135	8.56e-14	5.49e-12
ENSG00000164171	ITGA2	integrin subunit alpha 2 [Source:HGNC Symbol;Acc:HGNC:6137]	684.911	1.02806	0.137856	7.45752	8.82e-14	5.64e-12
ENSG00000072506	HSD17B10	hydroxysteroid 17-beta dehydrogenase 10 [Source:HGNC Symbol;Acc:HGNC:4800]	835.28	-0.622525	0.0834885	-7.45641	8.89e-14	5.68e-12
ENSG00000159658	EFCAB14	EF-hand calcium binding domain 14 [Source:HGNC Symbol;Acc:HGNC:29051]	2608.94	0.453297	0.0608205	7.45303	9.12e-14	5.81e-12
ENSG00000054654	SYNE2	spectrin repeat containing nuclear envelope protein 2 [Source:HGNC Symbol;Acc:HGNC:17084]	597.481	-0.953695	0.128015	-7.44985	9.34e-14	5.93e-12
ENSG00000164346	NSA2	NSA2 ribosome biogenesis factor [Source:HGNC Symbol;Acc:HGNC:30728]	1412.8	-0.472352	0.0634051	-7.44974	9.35e-14	5.93e-12
ENSG00000148143	ZNF462	zinc finger protein 462 [Source:HGNC Symbol;Acc:HGNC:21684]	302.115	-0.769519	0.103323	-7.44771	9.5e-14	6.01e-12
ENSG00000124198	ARFGEF2	ADP ribosylation factor guanine nucleotide exchange factor 2 [Source:HGNC Symbol;Acc:HGNC:15853]	1106.48	-0.593131	0.0797664	-7.43585	1.04e-13	6.56e-12
ENSG00000060656	PTPRU	protein tyrosine phosphatase receptor type U [Source:HGNC Symbol;Acc:HGNC:9683]	388.682	-0.745683	0.100362	-7.42991	1.09e-13	6.84e-12
ENSG00000180155	LYNX1	Ly6/neurotoxin 1 [Source:HGNC Symbol;Acc:HGNC:29604]	787.751	-0.699488	0.0943185	-7.41624	1.2e-13	7.57e-12
ENSG00000196924	FLNA	filamin A [Source:HGNC Symbol;Acc:HGNC:3754]	53114.2	0.322589	0.0435272	7.41119	1.25e-13	7.84e-12
ENSG00000170873	MTSS1	MTSS I-BAR domain containing 1 [Source:HGNC Symbol;Acc:HGNC:20443]	120.095	-1.06063	0.143127	-7.41037	1.26e-13	7.87e-12
ENSG00000088367	EPB41L1	erythrocyte membrane protein band 4.1 like 1 [Source:HGNC Symbol;Acc:HGNC:3378]	1223.43	-0.54265	0.0732762	-7.40554	1.31e-13	8.13e-12
ENSG00000168268	NT5DC2	5'-nucleotidase domain containing 2 [Source:HGNC Symbol;Acc:HGNC:25717]	2147.43	-0.457077	0.0617216	-7.40547	1.31e-13	8.13e-12
ENSG00000215193	PEX26	peroxisomal biogenesis factor 26 [Source:HGNC Symbol;Acc:HGNC:22965]	990.559	-0.535537	0.0723256	-7.40454	1.32e-13	8.17e-12
ENSG00000138744	NAAA	N-acylethanolamine acid amidase [Source:HGNC Symbol;Acc:HGNC:736]	228.529	0.86642	0.117198	7.39279	1.44e-13	8.89e-12
ENSG00000189184	PCDH18	protocadherin 18 [Source:HGNC Symbol;Acc:HGNC:14268]	7665.27	0.373682	0.0505474	7.3927	1.44e-13	8.89e-12
ENSG00000144583	MARCHF4	membrane associated ring-CH-type finger 4 [Source:HGNC Symbol;Acc:HGNC:29269]	1034.7	0.46931	0.0636342	7.37512	1.64e-13	1.01e-11
ENSG00000145817	YIPF5	Yip1 domain family member 5 [Source:HGNC Symbol;Acc:HGNC:24877]	1647.49	-0.411275	0.0557707	-7.37438	1.65e-13	1.01e-11
ENSG00000173674	EIF1AX	eukaryotic translation initiation factor 1A X-linked [Source:HGNC Symbol;Acc:HGNC:3250]	1740.9	0.407767	0.0552954	7.37433	1.65e-13	1.01e-11
ENSG00000162545	CAMK2N1	calcium/calmodulin dependent protein kinase II inhibitor 1 [Source:HGNC Symbol;Acc:HGNC:24190]	112.827	-1.33024	0.180405	-7.37363	1.66e-13	1.02e-11
ENSG00000153446	C16orf89	chromosome 16 open reading frame 89 [Source:HGNC Symbol;Acc:HGNC:28687]	203.748	-0.903623	0.122552	-7.37335	1.66e-13	1.02e-11
ENSG00000168386	FILIP1L	filamin A interacting protein 1 like [Source:HGNC Symbol;Acc:HGNC:24589]	1411.33	0.443756	0.0601932	7.3722	1.68e-13	1.02e-11
ENSG00000063660	GPC1	glypican 1 [Source:HGNC Symbol;Acc:HGNC:4449]	10483.3	0.418719	0.0568783	7.36165	1.82e-13	1.1e-11
ENSG00000100281	HMGXB4	HMG-box containing 4 [Source:HGNC Symbol;Acc:HGNC:5003]	858.688	0.520355	0.0707863	7.35106	1.97e-13	1.19e-11
ENSG00000172594	SMPDL3A	sphingomyelin phosphodiesterase acid like 3A [Source:HGNC Symbol;Acc:HGNC:17389]	351.818	-0.715847	0.0973845	-7.35073	1.97e-13	1.19e-11
ENSG00000091542	ALKBH5	alkB homolog 5, RNA demethylase [Source:HGNC Symbol;Acc:HGNC:25996]	1706.95	0.514116	0.0699703	7.34763	2.02e-13	1.22e-11
ENSG00000111647	UHRF1BP1L	UHRF1 binding protein 1 like [Source:HGNC Symbol;Acc:HGNC:29102]	564.137	-0.633521	0.0862437	-7.34571	2.05e-13	1.23e-11
ENSG00000111801	BTN3A3	butyrophilin subfamily 3 member A3 [Source:HGNC Symbol;Acc:HGNC:1140]	911.653	-0.476477	0.0649253	-7.33884	2.15e-13	1.3e-11
ENSG00000112658	SRF	serum response factor [Source:HGNC Symbol;Acc:HGNC:11291]	1358.55	0.483102	0.0658452	7.33694	2.19e-13	1.31e-11
ENSG00000106688	SLC1A1	solute carrier family 1 member 1 [Source:HGNC Symbol;Acc:HGNC:10939]	1522.32	0.477511	0.0650944	7.33567	2.21e-13	1.32e-11
ENSG00000122490	SLC66A2	solute carrier family 66 member 2 [Source:HGNC Symbol;Acc:HGNC:26188]	816.958	-0.600462	0.0818619	-7.33506	2.22e-13	1.32e-11
ENSG00000187605	TET3	tet methylcytosine dioxygenase 3 [Source:HGNC Symbol;Acc:HGNC:28313]	541.832	-0.826338	0.112739	-7.32964	2.31e-13	1.38e-11
ENSG00000066855	MTFR1	mitochondrial fission regulator 1 [Source:HGNC Symbol;Acc:HGNC:29510]	467.35	-0.645221	0.0880571	-7.3273	2.35e-13	1.4e-11
ENSG00000099337	KCNK6	potassium two pore domain channel subfamily K member 6 [Source:HGNC Symbol;Acc:HGNC:6281]	150.462	-1.04134	0.142138	-7.32625	2.37e-13	1.4e-11
ENSG00000008283	CYB561	cytochrome b561 [Source:HGNC Symbol;Acc:HGNC:2571]	1389.91	-0.511433	0.0698919	-7.31749	2.53e-13	1.5e-11
ENSG00000160714	UBE2Q1	ubiquitin conjugating enzyme E2 Q1 [Source:HGNC Symbol;Acc:HGNC:15698]	1331.16	-0.443139	0.0605716	-7.31594	2.56e-13	1.51e-11
ENSG00000078687	TNRC6C	trinucleotide repeat containing adaptor 6C [Source:HGNC Symbol;Acc:HGNC:29318]	309.442	-0.774236	0.105935	-7.30859	2.7e-13	1.59e-11
ENSG00000092531	SNAP23	synaptosome associated protein 23 [Source:HGNC Symbol;Acc:HGNC:11131]	1115.48	0.489707	0.0670459	7.30406	2.79e-13	1.64e-11
ENSG00000161202	DVL3	dishevelled segment polarity protein 3 [Source:HGNC Symbol;Acc:HGNC:3087]	3655.5	-0.437061	0.0598657	-7.30069	2.86e-13	1.68e-11
ENSG00000106692	FKTN	fukutin [Source:HGNC Symbol;Acc:HGNC:3622]	780.99	0.635696	0.0872035	7.28981	3.1e-13	1.82e-11
ENSG00000117643	MAN1C1	mannosidase alpha class 1C member 1 [Source:HGNC Symbol;Acc:HGNC:19080]	603.692	-0.655957	0.0899939	-7.28891	3.12e-13	1.83e-11
ENSG00000159140	SON	SON DNA and RNA binding protein [Source:HGNC Symbol;Acc:HGNC:11183]	5268.57	0.374479	0.0513946	7.28635	3.18e-13	1.86e-11
ENSG00000069869	NEDD4	NEDD4 E3 ubiquitin protein ligase [Source:HGNC Symbol;Acc:HGNC:7727]	1232.41	0.540005	0.0741481	7.28279	3.27e-13	1.9e-11
ENSG00000198876	DCAF12	DDB1 and CUL4 associated factor 12 [Source:HGNC Symbol;Acc:HGNC:19911]	868.563	-0.553971	0.076083	-7.28114	3.31e-13	1.92e-11
ENSG00000182636	NDN	necdin, MAGE family member [Source:HGNC Symbol;Acc:HGNC:7675]	834.078	-0.544394	0.0747661	-7.28129	3.31e-13	1.92e-11
ENSG00000121578	B4GALT4	beta-1,4-galactosyltransferase 4 [Source:HGNC Symbol;Acc:HGNC:927]	887.832	0.467501	0.0642277	7.2788	3.37e-13	1.95e-11
ENSG00000197045	GMFB	glia maturation factor beta [Source:HGNC Symbol;Acc:HGNC:4373]	854.143	-0.644775	0.088743	-7.26564	3.71e-13	2.14e-11
ENSG00000176986	SEC24C	SEC24 homolog C, COPII coat complex component [Source:HGNC Symbol;Acc:HGNC:10705]	2171.09	-0.376171	0.0518049	-7.26129	3.83e-13	2.21e-11
ENSG00000198740	ZNF652	zinc finger protein 652 [Source:HGNC Symbol;Acc:HGNC:29147]	237.926	-0.866491	0.119535	-7.24886	4.2e-13	2.41e-11
ENSG00000112902	SEMA5A	semaphorin 5A [Source:HGNC Symbol;Acc:HGNC:10736]	3189.58	-0.562853	0.0776455	-7.24902	4.2e-13	2.41e-11
ENSG00000163577	EIF5A2	eukaryotic translation initiation factor 5A2 [Source:HGNC Symbol;Acc:HGNC:3301]	154.643	0.931743	0.128551	7.24802	4.23e-13	2.42e-11
ENSG00000170027	YWHAG	tyrosine 3-monooxygenase/tryptophan 5-monooxygenase activation protein gamma [Source:HGNC Symbol;Acc:HGNC:12852]	6115.56	-0.403577	0.0556952	-7.24617	4.29e-13	2.45e-11
ENSG00000159792	PSKH1	protein serine kinase H1 [Source:HGNC Symbol;Acc:HGNC:9529]	1480.91	-0.554861	0.0765823	-7.24529	4.32e-13	2.46e-11
ENSG00000177000	MTHFR	methylenetetrahydrofolate reductase [Source:HGNC Symbol;Acc:HGNC:7436]	1320.6	-0.47187	0.0652069	-7.23651	4.6e-13	2.62e-11
ENSG00000150093	ITGB1	integrin subunit beta 1 [Source:HGNC Symbol;Acc:HGNC:6153]	35194.8	0.579307	0.0800667	7.2353	4.65e-13	2.64e-11
ENSG00000099219	ERMP1	endoplasmic reticulum metallopeptidase 1 [Source:HGNC Symbol;Acc:HGNC:23703]	413.64	0.642406	0.0891499	7.20591	5.77e-13	3.26e-11
ENSG00000166224	SGPL1	sphingosine-1-phosphate lyase 1 [Source:HGNC Symbol;Acc:HGNC:10817]	1422.7	0.38647	0.0536353	7.20552	5.78e-13	3.27e-11
ENSG00000109339	MAPK10	mitogen-activated protein kinase 10 [Source:HGNC Symbol;Acc:HGNC:6872]	225.735	-0.898763	0.12488	-7.19702	6.15e-13	3.47e-11
ENSG00000127947	PTPN12	protein tyrosine phosphatase non-receptor type 12 [Source:HGNC Symbol;Acc:HGNC:9645]	2148.3	0.428567	0.0595966	7.19114	6.43e-13	3.62e-11
ENSG00000117335	CD46	CD46 molecule [Source:HGNC Symbol;Acc:HGNC:6953]	4711.85	0.304941	0.0424327	7.18646	6.65e-13	3.73e-11
ENSG00000073969	NSF	N-ethylmaleimide sensitive factor, vesicle fusing ATPase [Source:HGNC Symbol;Acc:HGNC:8016]	815.439	-0.574717	0.0799848	-7.18533	6.7e-13	3.76e-11
ENSG00000099250	NRP1	neuropilin 1 [Source:HGNC Symbol;Acc:HGNC:8004]	7494.08	0.620993	0.0865451	7.17537	7.21e-13	4.03e-11
ENSG00000166925	TSC22D4	TSC22 domain family member 4 [Source:HGNC Symbol;Acc:HGNC:21696]	1582.85	-0.426671	0.0595161	-7.16901	7.55e-13	4.22e-11
ENSG00000135446	CDK4	cyclin dependent kinase 4 [Source:HGNC Symbol;Acc:HGNC:1773]	3844.89	-0.418095	0.0583726	-7.16252	7.92e-13	4.41e-11
ENSG00000111540	RAB5B	RAB5B, member RAS oncogene family [Source:HGNC Symbol;Acc:HGNC:9784]	3602.75	0.362456	0.0506148	7.16107	8.01e-13	4.45e-11
ENSG00000113161	HMGCR	3-hydroxy-3-methylglutaryl-CoA reductase [Source:HGNC Symbol;Acc:HGNC:5006]	3922.93	-0.653417	0.0913315	-7.15435	8.41e-13	4.66e-11
ENSG00000182253	SYNM	synemin [Source:HGNC Symbol;Acc:HGNC:24466]	913.642	-0.656337	0.0918062	-7.14916	8.73e-13	4.83e-11
ENSG00000189129	PLAC9	placenta associated 9 [Source:HGNC Symbol;Acc:HGNC:19255]	1459.02	-0.540642	0.075644	-7.1472	8.86e-13	4.89e-11
ENSG00000117298	ECE1	endothelin converting enzyme 1 [Source:HGNC Symbol;Acc:HGNC:3146]	6175.83	0.472336	0.066103	7.14546	8.97e-13	4.94e-11
ENSG00000184897	H1-10	H1.10 linker histone [Source:HGNC Symbol;Acc:HGNC:4722]	949.82	-0.527665	0.0739027	-7.13999	9.33e-13	5.13e-11
ENSG00000091527	CDV3	CDV3 homolog [Source:HGNC Symbol;Acc:HGNC:26928]	4324.41	0.456879	0.0639978	7.13899	9.4e-13	5.16e-11
ENSG00000103042	SLC38A7	solute carrier family 38 member 7 [Source:HGNC Symbol;Acc:HGNC:25582]	887.064	-0.500294	0.070091	-7.13777	9.49e-13	5.2e-11
ENSG00000185728	YTHDF3	YTH N6-methyladenosine RNA binding protein 3 [Source:HGNC Symbol;Acc:HGNC:26465]	1713.65	0.39904	0.0559234	7.13548	9.65e-13	5.27e-11
ENSG00000161277	THAP8	THAP domain containing 8 [Source:HGNC Symbol;Acc:HGNC:23191]	296.063	-0.710267	0.0997218	-7.12249	1.06e-12	5.78e-11
ENSG00000131791	PRKAB2	protein kinase AMP-activated non-catalytic subunit beta 2 [Source:HGNC Symbol;Acc:HGNC:9379]	1165.42	0.425298	0.0597269	7.12071	1.07e-12	5.85e-11
ENSG00000197622	CDC42SE1	CDC42 small effector 1 [Source:HGNC Symbol;Acc:HGNC:17719]	1474.9	0.413364	0.0580565	7.12003	1.08e-12	5.86e-11
ENSG00000135318	NT5E	5'-nucleotidase ecto [Source:HGNC Symbol;Acc:HGNC:8021]	6527.82	0.730083	0.102562	7.11843	1.09e-12	5.92e-11
ENSG00000129474	AJUBA	ajuba LIM protein [Source:HGNC Symbol;Acc:HGNC:20250]	1134.81	-0.646192	0.0908521	-7.11257	1.14e-12	6.16e-11
ENSG00000115363	EVA1A	eva-1 homolog A, regulator of programmed cell death [Source:HGNC Symbol;Acc:HGNC:25816]	362.608	0.637227	0.0896403	7.10871	1.17e-12	6.33e-11
ENSG00000186480	INSIG1	insulin induced gene 1 [Source:HGNC Symbol;Acc:HGNC:6083]	8973.63	-0.418591	0.0589015	-7.10663	1.19e-12	6.41e-11
ENSG00000124104	SNX21	sorting nexin family member 21 [Source:HGNC Symbol;Acc:HGNC:16154]	2319.85	-0.447951	0.0630427	-7.10551	1.2e-12	6.45e-11
ENSG00000237172	B3GNT9	UDP-GlcNAc:betaGal beta-1,3-N-acetylglucosaminyltransferase 9 [Source:HGNC Symbol;Acc:HGNC:28714]	1170.99	-0.458807	0.0646506	-7.09672	1.28e-12	6.86e-11
ENSG00000159164	SV2A	synaptic vesicle glycoprotein 2A [Source:HGNC Symbol;Acc:HGNC:20566]	200.255	-1.26324	0.178019	-7.09611	1.28e-12	6.88e-11
ENSG00000174804	FZD4	frizzled class receptor 4 [Source:HGNC Symbol;Acc:HGNC:4042]	3229.46	-0.64236	0.090727	-7.08014	1.44e-12	7.7e-11
ENSG00000149089	APIP	APAF1 interacting protein [Source:HGNC Symbol;Acc:HGNC:17581]	360.971	-0.668261	0.0944219	-7.07739	1.47e-12	7.84e-11
ENSG00000197696	NMB	neuromedin B [Source:HGNC Symbol;Acc:HGNC:7842]	290.371	-0.803642	0.113574	-7.07591	1.48e-12	7.91e-11
ENSG00000126218	F10	coagulation factor X [Source:HGNC Symbol;Acc:HGNC:3528]	110.757	-1.27973	0.180919	-7.07347	1.51e-12	8.03e-11
ENSG00000116406	EDEM3	ER degradation enhancing alpha-mannosidase like protein 3 [Source:HGNC Symbol;Acc:HGNC:16787]	2233.3	0.398575	0.0563579	7.07221	1.52e-12	8.09e-11
ENSG00000013441	CLK1	CDC like kinase 1 [Source:HGNC Symbol;Acc:HGNC:2068]	729.279	0.561514	0.0794248	7.06976	1.55e-12	8.22e-11
ENSG00000100345	MYH9	myosin heavy chain 9 [Source:HGNC Symbol;Acc:HGNC:7579]	30750.1	0.341226	0.0483101	7.06325	1.63e-12	8.6e-11
ENSG00000168256	NKIRAS2	NFKB inhibitor interacting Ras like 2 [Source:HGNC Symbol;Acc:HGNC:17898]	1649.59	0.437143	0.0618953	7.06262	1.63e-12	8.62e-11
ENSG00000060688	SNRNP40	small nuclear ribonucleoprotein U5 subunit 40 [Source:HGNC Symbol;Acc:HGNC:30857]	555.48	-0.638944	0.0905469	-7.0565	1.71e-12	8.97e-11
ENSG00000104626	ERI1	exoribonuclease 1 [Source:HGNC Symbol;Acc:HGNC:23994]	255.778	-0.760215	0.10773	-7.05664	1.71e-12	8.97e-11
ENSG00000251022	THAP9-AS1	THAP9 antisense RNA 1 [Source:HGNC Symbol;Acc:HGNC:44172]	458.981	0.668409	0.0947997	7.05075	1.78e-12	9.33e-11
ENSG00000198815	FOXJ3	forkhead box J3 [Source:HGNC Symbol;Acc:HGNC:29178]	855.03	0.480837	0.0682913	7.04096	1.91e-12	9.99e-11
ENSG00000160213	CSTB	cystatin B [Source:HGNC Symbol;Acc:HGNC:2482]	5922.61	-0.420012	0.0597056	-7.03472	2e-12	1.04e-10
ENSG00000003436	TFPI	tissue factor pathway inhibitor [Source:HGNC Symbol;Acc:HGNC:11760]	1149.17	0.647907	0.0921078	7.03423	2e-12	1.04e-10
ENSG00000176994	SMCR8	SMCR8-C9orf72 complex subunit [Source:HGNC Symbol;Acc:HGNC:17921]	840.785	-0.484075	0.0688399	-7.03189	2.04e-12	1.06e-10
ENSG00000101608	MYL12A	myosin light chain 12A [Source:HGNC Symbol;Acc:HGNC:16701]	6251.36	0.351863	0.0500978	7.02352	2.16e-12	1.12e-10
ENSG00000138814	PPP3CA	protein phosphatase 3 catalytic subunit alpha [Source:HGNC Symbol;Acc:HGNC:9314]	1013.82	-0.468657	0.0667514	-7.02093	2.2e-12	1.14e-10
ENSG00000142303	ADAMTS10	ADAM metallopeptidase with thrombospondin type 1 motif 10 [Source:HGNC Symbol;Acc:HGNC:13201]	316.287	-0.871655	0.124217	-7.0172	2.26e-12	1.17e-10
ENSG00000141338	ABCA8	ATP binding cassette subfamily A member 8 [Source:HGNC Symbol;Acc:HGNC:38]	2572.2	0.509922	0.0728272	7.00181	2.53e-12	1.3e-10
ENSG00000099256	PRTFDC1	phosphoribosyl transferase domain containing 1 [Source:HGNC Symbol;Acc:HGNC:23333]	133.059	-0.981029	0.140143	-7.00021	2.56e-12	1.32e-10
ENSG00000112511	PHF1	PHD finger protein 1 [Source:HGNC Symbol;Acc:HGNC:8919]	931.235	-0.462089	0.0660408	-6.99702	2.61e-12	1.35e-10
ENSG00000065526	SPEN	spen family transcriptional repressor [Source:HGNC Symbol;Acc:HGNC:17575]	1458.19	-0.573931	0.0820462	-6.99521	2.65e-12	1.36e-10
ENSG00000133318	RTN3	reticulon 3 [Source:HGNC Symbol;Acc:HGNC:10469]	5919.55	-0.482344	0.0689933	-6.99118	2.73e-12	1.4e-10
ENSG00000204386	NEU1	neuraminidase 1 [Source:HGNC Symbol;Acc:HGNC:7758]	1741.32	-0.449451	0.0644348	-6.97528	3.05e-12	1.56e-10
ENSG00000157823	AP3S2	adaptor related protein complex 3 subunit sigma 2 [Source:HGNC Symbol;Acc:HGNC:571]	300.55	-0.713855	0.102391	-6.97183	3.13e-12	1.6e-10
ENSG00000111674	ENO2	enolase 2 [Source:HGNC Symbol;Acc:HGNC:3353]	575.119	-0.621756	0.0892089	-6.96967	3.18e-12	1.62e-10
ENSG00000169905	TOR1AIP2	torsin 1A interacting protein 2 [Source:HGNC Symbol;Acc:HGNC:24055]	1157.95	0.406429	0.0583862	6.96104	3.38e-12	1.72e-10
ENSG00000170624	SGCD	sarcoglycan delta [Source:HGNC Symbol;Acc:HGNC:10807]	1828.8	0.412575	0.0593189	6.95521	3.52e-12	1.79e-10
ENSG00000275023	MLLT6	MLLT6, PHD finger containing [Source:HGNC Symbol;Acc:HGNC:7138]	1649.76	-0.368614	0.0530304	-6.951	3.63e-12	1.84e-10
ENSG00000180198	RCC1	regulator of chromosome condensation 1 [Source:HGNC Symbol;Acc:HGNC:1913]	889.248	0.499321	0.0720329	6.93186	4.15e-12	2.1e-10
ENSG00000147883	CDKN2B	cyclin dependent kinase inhibitor 2B [Source:HGNC Symbol;Acc:HGNC:1788]	1173.28	-0.485506	0.0700534	-6.93051	4.19e-12	2.12e-10
ENSG00000072041	SLC6A15	solute carrier family 6 member 15 [Source:HGNC Symbol;Acc:HGNC:13621]	159.405	1.14731	0.165593	6.9285	4.25e-12	2.14e-10
ENSG00000151414	NEK7	NIMA related kinase 7 [Source:HGNC Symbol;Acc:HGNC:13386]	5193.4	-1.30316	0.188086	-6.92852	4.25e-12	2.14e-10
ENSG00000214753	HNRNPUL2	heterogeneous nuclear ribonucleoprotein U like 2 [Source:HGNC Symbol;Acc:HGNC:25451]	713.203	0.487307	0.070457	6.91638	4.63e-12	2.33e-10
ENSG00000233117	LINC00702	long intergenic non-protein coding RNA 702 [Source:HGNC Symbol;Acc:HGNC:44676]	77.3349	1.28998	0.186533	6.91557	4.66e-12	2.33e-10
ENSG00000112531	QKI	QKI, KH domain containing RNA binding [Source:HGNC Symbol;Acc:HGNC:21100]	3223.02	-0.359379	0.0520169	-6.90889	4.88e-12	2.44e-10
ENSG00000167994	RAB3IL1	RAB3A interacting protein like 1 [Source:HGNC Symbol;Acc:HGNC:9780]	1311.08	-0.545497	0.0791624	-6.89086	5.55e-12	2.76e-10
ENSG00000151881	TMEM267	transmembrane protein 267 [Source:HGNC Symbol;Acc:HGNC:26139]	349.473	0.631396	0.0916271	6.89093	5.54e-12	2.76e-10
ENSG00000172081	MOB3A	MOB kinase activator 3A [Source:HGNC Symbol;Acc:HGNC:29802]	1375.84	0.420477	0.0610925	6.88263	5.88e-12	2.92e-10
ENSG00000171365	CLCN5	chloride voltage-gated channel 5 [Source:HGNC Symbol;Acc:HGNC:2023]	508.479	-0.74855	0.108848	-6.877	6.11e-12	3.03e-10
ENSG00000145147	SLIT2	slit guidance ligand 2 [Source:HGNC Symbol;Acc:HGNC:11086]	3930.19	0.474542	0.069097	6.86776	6.52e-12	3.23e-10
ENSG00000140750	ARHGAP17	Rho GTPase activating protein 17 [Source:HGNC Symbol;Acc:HGNC:18239]	1346.73	-0.452199	0.0658425	-6.86789	6.52e-12	3.23e-10
ENSG00000204267	TAP2	transporter 2, ATP binding cassette subfamily B member [Source:HGNC Symbol;Acc:HGNC:44]	429.655	0.760845	0.110896	6.86086	6.84e-12	3.38e-10
ENSG00000136560	TANK	TRAF family member associated NFKB activator [Source:HGNC Symbol;Acc:HGNC:11562]	1045.34	0.519868	0.0757819	6.86006	6.88e-12	3.39e-10
ENSG00000130703	OSBPL2	oxysterol binding protein like 2 [Source:HGNC Symbol;Acc:HGNC:15761]	701.543	-0.487148	0.0710387	-6.8575	7.01e-12	3.45e-10
ENSG00000204941	PSG5	pregnancy specific beta-1-glycoprotein 5 [Source:HGNC Symbol;Acc:HGNC:9522]	104.111	-1.27216	0.185573	-6.85526	7.12e-12	3.5e-10
ENSG00000090924	PLEKHG2	pleckstrin homology and RhoGEF domain containing G2 [Source:HGNC Symbol;Acc:HGNC:29515]	820.967	0.539601	0.0788086	6.84698	7.54e-12	3.7e-10
ENSG00000113140	SPARC	secreted protein acidic and cysteine rich [Source:HGNC Symbol;Acc:HGNC:11219]	155765	-0.664417	0.0970552	-6.84577	7.61e-12	3.72e-10
ENSG00000148053	NTRK2	neurotrophic receptor tyrosine kinase 2 [Source:HGNC Symbol;Acc:HGNC:8032]	658.171	0.827566	0.121095	6.83401	8.26e-12	4.03e-10
ENSG00000134333	LDHA	lactate dehydrogenase A [Source:HGNC Symbol;Acc:HGNC:6535]	15395.8	0.334525	0.0489532	6.83355	8.28e-12	4.04e-10
ENSG00000085662	AKR1B1	aldo-keto reductase family 1 member B [Source:HGNC Symbol;Acc:HGNC:381]	3623.59	0.435921	0.0639051	6.82138	9.02e-12	4.39e-10
ENSG00000117020	AKT3	AKT serine/threonine kinase 3 [Source:HGNC Symbol;Acc:HGNC:393]	1280.61	-0.680613	0.099928	-6.81103	9.69e-12	4.71e-10
ENSG00000197702	PARVA	parvin alpha [Source:HGNC Symbol;Acc:HGNC:14652]	9871.06	0.275244	0.0404414	6.806	1e-11	4.87e-10
ENSG00000100292	HMOX1	heme oxygenase 1 [Source:HGNC Symbol;Acc:HGNC:5013]	3398.6	-0.535973	0.0788102	-6.8008	1.04e-11	5.04e-10
ENSG00000141580	WDR45B	WD repeat domain 45B [Source:HGNC Symbol;Acc:HGNC:25072]	1868.68	-0.377895	0.055584	-6.79863	1.06e-11	5.1e-10
ENSG00000167123	CERCAM	cerebral endothelial cell adhesion molecule [Source:HGNC Symbol;Acc:HGNC:23723]	5808.22	-0.396688	0.0583782	-6.79513	1.08e-11	5.22e-10
ENSG00000136160	EDNRB	endothelin receptor type B [Source:HGNC Symbol;Acc:HGNC:3180]	106.955	1.31158	0.193058	6.79371	1.09e-11	5.26e-10
ENSG00000126821	SGPP1	sphingosine-1-phosphate phosphatase 1 [Source:HGNC Symbol;Acc:HGNC:17720]	320.118	-0.657784	0.0968641	-6.79079	1.12e-11	5.36e-10
ENSG00000060138	YBX3	Y-box binding protein 3 [Source:HGNC Symbol;Acc:HGNC:2428]	4500.6	0.363929	0.0536286	6.7861	1.15e-11	5.53e-10
ENSG00000171954	CYP4F22	cytochrome P450 family 4 subfamily F member 22 [Source:HGNC Symbol;Acc:HGNC:26820]	489.432	-0.999038	0.147363	-6.77943	1.21e-11	5.78e-10
ENSG00000182957	SPATA13	spermatogenesis associated 13 [Source:HGNC Symbol;Acc:HGNC:23222]	243.506	-0.811239	0.119711	-6.77664	1.23e-11	5.88e-10
ENSG00000169118	CSNK1G1	casein kinase 1 gamma 1 [Source:HGNC Symbol;Acc:HGNC:2454]	383.612	-0.661396	0.0978437	-6.75972	1.38e-11	6.6e-10
ENSG00000139218	SCAF11	SR-related CTD associated factor 11 [Source:HGNC Symbol;Acc:HGNC:10784]	2250.2	0.357418	0.0528812	6.75889	1.39e-11	6.62e-10
ENSG00000196083	IL1RAP	interleukin 1 receptor accessory protein [Source:HGNC Symbol;Acc:HGNC:5995]	421.671	-0.714216	0.105684	-6.75801	1.4e-11	6.65e-10
ENSG00000116584	ARHGEF2	Rho/Rac guanine nucleotide exchange factor 2 [Source:HGNC Symbol;Acc:HGNC:682]	7059.14	0.335067	0.0496193	6.75276	1.45e-11	6.89e-10
ENSG00000186318	BACE1	beta-secretase 1 [Source:HGNC Symbol;Acc:HGNC:933]	4209.66	0.381104	0.0564894	6.74648	1.51e-11	7.18e-10
ENSG00000130522	JUND	JunD proto-oncogene, AP-1 transcription factor subunit [Source:HGNC Symbol;Acc:HGNC:6206]	2794.01	-0.478422	0.0709763	-6.74059	1.58e-11	7.46e-10
ENSG00000167703	SLC43A2	solute carrier family 43 member 2 [Source:HGNC Symbol;Acc:HGNC:23087]	1006.32	-0.430381	0.0638556	-6.73991	1.58e-11	7.48e-10
ENSG00000136153	LMO7	LIM domain 7 [Source:HGNC Symbol;Acc:HGNC:6646]	2264.09	0.470288	0.0698227	6.73546	1.63e-11	7.7e-10
ENSG00000117475	BLZF1	basic leucine zipper nuclear factor 1 [Source:HGNC Symbol;Acc:HGNC:1065]	546.223	0.683231	0.101442	6.73519	1.64e-11	7.7e-10
ENSG00000175445	LPL	lipoprotein lipase [Source:HGNC Symbol;Acc:HGNC:6677]	11360.6	-0.53424	0.0793325	-6.73419	1.65e-11	7.74e-10
ENSG00000105974	CAV1	caveolin 1 [Source:HGNC Symbol;Acc:HGNC:1527]	15708.5	0.574696	0.0853469	6.73365	1.65e-11	7.76e-10
ENSG00000167992	VWCE	von Willebrand factor C and EGF domains [Source:HGNC Symbol;Acc:HGNC:26487]	249.002	-0.837712	0.12442	-6.73291	1.66e-11	7.78e-10
ENSG00000131669	NINJ1	ninjurin 1 [Source:HGNC Symbol;Acc:HGNC:7824]	667.853	-0.515084	0.0765036	-6.73281	1.66e-11	7.78e-10
ENSG00000136235	GPNMB	glycoprotein nmb [Source:HGNC Symbol;Acc:HGNC:4462]	24591.6	-0.490447	0.0728578	-6.73157	1.68e-11	7.83e-10
ENSG00000109436	TBC1D9	TBC1 domain family member 9 [Source:HGNC Symbol;Acc:HGNC:21710]	858.591	-0.567478	0.0843863	-6.72477	1.76e-11	8.19e-10
ENSG00000153029	MR1	major histocompatibility complex, class I-related [Source:HGNC Symbol;Acc:HGNC:4975]	737.747	-0.523029	0.0777843	-6.7241	1.77e-11	8.21e-10
ENSG00000174705	SH3PXD2B	SH3 and PX domains 2B [Source:HGNC Symbol;Acc:HGNC:29242]	4211.21	-0.365605	0.0544105	-6.71939	1.82e-11	8.47e-10
ENSG00000110108	TMEM109	transmembrane protein 109 [Source:HGNC Symbol;Acc:HGNC:28771]	2303.26	-0.341457	0.050845	-6.71564	1.87e-11	8.67e-10
ENSG00000198707	CEP290	centrosomal protein 290 [Source:HGNC Symbol;Acc:HGNC:29021]	705.515	0.585837	0.0872751	6.71254	1.91e-11	8.85e-10
ENSG00000099797	TECR	trans-2,3-enoyl-CoA reductase [Source:HGNC Symbol;Acc:HGNC:4551]	1236.81	-0.530295	0.079064	-6.70716	1.98e-11	9.15e-10
ENSG00000096384	HSP90AB1	heat shock protein 90 alpha family class B member 1 [Source:HGNC Symbol;Acc:HGNC:5258]	15889.7	-0.315532	0.0470437	-6.70721	1.98e-11	9.15e-10
ENSG00000213614	HEXA	hexosaminidase subunit alpha [Source:HGNC Symbol;Acc:HGNC:4878]	2435.86	-0.399992	0.0596563	-6.70494	2.01e-11	9.27e-10
ENSG00000094916	CBX5	chromobox 5 [Source:HGNC Symbol;Acc:HGNC:1555]	1479.29	-0.433296	0.0646353	-6.7037	2.03e-11	9.33e-10
ENSG00000102302	FGD1	FYVE, RhoGEF and PH domain containing 1 [Source:HGNC Symbol;Acc:HGNC:3663]	621.564	-0.527078	0.0786428	-6.70218	2.05e-11	9.42e-10
ENSG00000169604	ANTXR1	ANTXR cell adhesion molecule 1 [Source:HGNC Symbol;Acc:HGNC:21014]	5045.54	0.497476	0.0742451	6.70045	2.08e-11	9.51e-10
ENSG00000006327	TNFRSF12A	TNF receptor superfamily member 12A [Source:HGNC Symbol;Acc:HGNC:18152]	1533.48	0.35782	0.0534772	6.69107	2.22e-11	1.01e-09
ENSG00000067208	EVI5	ecotropic viral integration site 5 [Source:HGNC Symbol;Acc:HGNC:3501]	973.466	0.610649	0.0913074	6.68784	2.26e-11	1.03e-09
ENSG00000164466	SFXN1	sideroflexin 1 [Source:HGNC Symbol;Acc:HGNC:16085]	545.826	-0.551072	0.0824296	-6.68537	2.3e-11	1.05e-09
ENSG00000166135	HIF1AN	hypoxia inducible factor 1 subunit alpha inhibitor [Source:HGNC Symbol;Acc:HGNC:17113]	1378.92	-0.362826	0.0543411	-6.67682	2.44e-11	1.11e-09
ENSG00000154258	ABCA9	ATP binding cassette subfamily A member 9 [Source:HGNC Symbol;Acc:HGNC:39]	2348.65	0.480934	0.0720419	6.67575	2.46e-11	1.12e-09
ENSG00000004975	DVL2	dishevelled segment polarity protein 2 [Source:HGNC Symbol;Acc:HGNC:3086]	1592.14	-0.503019	0.075399	-6.67142	2.53e-11	1.15e-09
ENSG00000178074	C2orf69	chromosome 2 open reading frame 69 [Source:HGNC Symbol;Acc:HGNC:26799]	312.809	-0.632793	0.0948505	-6.67148	2.53e-11	1.15e-09
ENSG00000177963	RIC8A	RIC8 guanine nucleotide exchange factor A [Source:HGNC Symbol;Acc:HGNC:29550]	2657.27	-0.338914	0.050804	-6.67102	2.54e-11	1.15e-09
ENSG00000126261	UBA2	ubiquitin like modifier activating enzyme 2 [Source:HGNC Symbol;Acc:HGNC:30661]	1894.5	0.366847	0.0550669	6.66185	2.7e-11	1.22e-09
ENSG00000121440	PDZRN3	PDZ domain containing ring finger 3 [Source:HGNC Symbol;Acc:HGNC:17704]	1666.59	-0.365386	0.054864	-6.65985	2.74e-11	1.23e-09
ENSG00000132718	SYT11	synaptotagmin 11 [Source:HGNC Symbol;Acc:HGNC:19239]	693.422	-0.775206	0.116542	-6.65174	2.9e-11	1.3e-09
ENSG00000101236	RNF24	ring finger protein 24 [Source:HGNC Symbol;Acc:HGNC:13779]	2038.52	0.368009	0.0553411	6.64982	2.93e-11	1.32e-09
ENSG00000197766	CFD	complement factor D [Source:HGNC Symbol;Acc:HGNC:2771]	3009.56	-0.494952	0.0744398	-6.64902	2.95e-11	1.32e-09
ENSG00000177917	ARL6IP6	ADP ribosylation factor like GTPase 6 interacting protein 6 [Source:HGNC Symbol;Acc:HGNC:24048]	308.149	0.632869	0.0952864	6.64175	3.1e-11	1.39e-09
ENSG00000128487	SPECC1	sperm antigen with calponin homology and coiled-coil domains 1 [Source:HGNC Symbol;Acc:HGNC:30615]	221.805	-0.725917	0.109389	-6.63612	3.22e-11	1.44e-09
ENSG00000122870	BICC1	BicC family RNA binding protein 1 [Source:HGNC Symbol;Acc:HGNC:19351]	1378.88	-0.634912	0.095732	-6.63218	3.31e-11	1.47e-09
ENSG00000118515	SGK1	serum/glucocorticoid regulated kinase 1 [Source:HGNC Symbol;Acc:HGNC:10810]	1493.39	-0.674731	0.101814	-6.62707	3.42e-11	1.52e-09
ENSG00000100395	L3MBTL2	L3MBTL histone methyl-lysine binding protein 2 [Source:HGNC Symbol;Acc:HGNC:18594]	580.926	-0.463345	0.0699857	-6.62057	3.58e-11	1.59e-09
ENSG00000103326	CAPN15	calpain 15 [Source:HGNC Symbol;Acc:HGNC:11182]	1317.99	0.366669	0.0554308	6.61489	3.72e-11	1.65e-09
ENSG00000114251	WNT5A	Wnt family member 5A [Source:HGNC Symbol;Acc:HGNC:12784]	894.653	0.487182	0.0737095	6.6095	3.86e-11	1.71e-09
ENSG00000108344	PSMD3	proteasome 26S subunit, non-ATPase 3 [Source:HGNC Symbol;Acc:HGNC:9560]	2323.54	-0.368926	0.0558352	-6.60742	3.91e-11	1.73e-09
ENSG00000153179	RASSF3	Ras association domain family member 3 [Source:HGNC Symbol;Acc:HGNC:14271]	362.055	-0.672149	0.101742	-6.6064	3.94e-11	1.73e-09
ENSG00000224032	EPB41L4A-AS1	EPB41L4A antisense RNA 1 [Source:HGNC Symbol;Acc:HGNC:30749]	407.393	-0.587937	0.088993	-6.60656	3.93e-11	1.73e-09
ENSG00000131238	PPT1	palmitoyl-protein thioesterase 1 [Source:HGNC Symbol;Acc:HGNC:9325]	1788.64	-0.459132	0.0695372	-6.60268	4.04e-11	1.78e-09
ENSG00000075856	SART3	spliceosome associated factor 3, U4/U6 recycling protein [Source:HGNC Symbol;Acc:HGNC:16860]	1082.7	0.482239	0.0731949	6.58842	4.45e-11	1.95e-09
ENSG00000182307	C8orf33	chromosome 8 open reading frame 33 [Source:HGNC Symbol;Acc:HGNC:26104]	1528.93	0.458768	0.0696886	6.58312	4.61e-11	2.02e-09
ENSG00000106392	C1GALT1	core 1 synthase, glycoprotein-N-acetylgalactosamine 3-beta-galactosyltransferase 1 [Source:HGNC Symbol;Acc:HGNC:24337]	1185.25	0.410347	0.062411	6.57491	4.87e-11	2.13e-09
ENSG00000168538	TRAPPC11	trafficking protein particle complex 11 [Source:HGNC Symbol;Acc:HGNC:25751]	762.483	-0.524846	0.079967	-6.56329	5.26e-11	2.3e-09
ENSG00000272886	DCP1A	decapping mRNA 1A [Source:HGNC Symbol;Acc:HGNC:18714]	569.753	0.511587	0.077948	6.56319	5.27e-11	2.3e-09
ENSG00000159167	STC1	stanniocalcin 1 [Source:HGNC Symbol;Acc:HGNC:11373]	46.5255	2.46076	0.374953	6.56287	5.28e-11	2.3e-09
ENSG00000134285	FKBP11	FKBP prolyl isomerase 11 [Source:HGNC Symbol;Acc:HGNC:18624]	332.666	-0.603764	0.092024	-6.56094	5.35e-11	2.33e-09
ENSG00000123200	ZC3H13	zinc finger CCCH-type containing 13 [Source:HGNC Symbol;Acc:HGNC:20368]	1766.95	-0.448053	0.0683223	-6.55793	5.46e-11	2.37e-09
ENSG00000048342	CC2D2A	coiled-coil and C2 domain containing 2A [Source:HGNC Symbol;Acc:HGNC:29253]	577.282	-0.483181	0.0737493	-6.55166	5.69e-11	2.47e-09
ENSG00000110090	CPT1A	carnitine palmitoyltransferase 1A [Source:HGNC Symbol;Acc:HGNC:2328]	1079.25	0.537706	0.0821422	6.54604	5.91e-11	2.56e-09
ENSG00000100221	JOSD1	Josephin domain containing 1 [Source:HGNC Symbol;Acc:HGNC:28953]	1795.17	-0.355327	0.0543445	-6.53842	6.22e-11	2.69e-09
ENSG00000134369	NAV1	neuron navigator 1 [Source:HGNC Symbol;Acc:HGNC:15989]	5696.68	0.314004	0.0480337	6.53716	6.27e-11	2.7e-09
ENSG00000126216	TUBGCP3	tubulin gamma complex associated protein 3 [Source:HGNC Symbol;Acc:HGNC:18598]	547.651	0.510984	0.0782694	6.52853	6.64e-11	2.86e-09
ENSG00000171724	VAT1L	vesicle amine transport 1 like [Source:HGNC Symbol;Acc:HGNC:29315]	516.903	-0.57709	0.0884001	-6.52816	6.66e-11	2.86e-09
ENSG00000155545	MIER3	MIER family member 3 [Source:HGNC Symbol;Acc:HGNC:26678]	315.331	-0.641084	0.0983048	-6.52139	6.97e-11	2.99e-09
ENSG00000038382	TRIO	trio Rho guanine nucleotide exchange factor [Source:HGNC Symbol;Acc:HGNC:12303]	3881.9	-0.300753	0.0461373	-6.51865	7.09e-11	3.04e-09
ENSG00000136603	SKIL	SKI like proto-oncogene [Source:HGNC Symbol;Acc:HGNC:10897]	279.938	0.671602	0.103038	6.51799	7.13e-11	3.05e-09
ENSG00000168944	CEP120	centrosomal protein 120 [Source:HGNC Symbol;Acc:HGNC:26690]	408.362	-0.653441	0.100307	-6.51442	7.3e-11	3.12e-09
ENSG00000138131	LOXL4	lysyl oxidase like 4 [Source:HGNC Symbol;Acc:HGNC:17171]	1787.13	0.527243	0.0810229	6.50733	7.65e-11	3.26e-09
ENSG00000104408	EIF3E	eukaryotic translation initiation factor 3 subunit E [Source:HGNC Symbol;Acc:HGNC:3277]	4743.21	-0.397745	0.0612429	-6.49455	8.33e-11	3.54e-09
ENSG00000167996	FTH1	ferritin heavy chain 1 [Source:HGNC Symbol;Acc:HGNC:3976]	146217	-0.316111	0.0486741	-6.49444	8.33e-11	3.54e-09
ENSG00000161835	TAMALIN	trafficking regulator and scaffold protein tamalin [Source:HGNC Symbol;Acc:HGNC:18707]	127.479	-1.02417	0.158021	-6.48122	9.1e-11	3.86e-09
ENSG00000124006	OBSL1	obscurin like cytoskeletal adaptor 1 [Source:HGNC Symbol;Acc:HGNC:29092]	1314.53	-0.479207	0.0739767	-6.47781	9.31e-11	3.95e-09
ENSG00000163637	PRICKLE2	prickle planar cell polarity protein 2 [Source:HGNC Symbol;Acc:HGNC:20340]	719.854	-0.479905	0.0740958	-6.47681	9.37e-11	3.97e-09
ENSG00000196935	SRGAP1	SLIT-ROBO Rho GTPase activating protein 1 [Source:HGNC Symbol;Acc:HGNC:17382]	1433.08	0.357608	0.0553517	6.46064	1.04e-10	4.41e-09
ENSG00000140285	FGF7	fibroblast growth factor 7 [Source:HGNC Symbol;Acc:HGNC:3685]	1621.16	-0.766998	0.118725	-6.46031	1.04e-10	4.41e-09
ENSG00000023909	GCLM	glutamate-cysteine ligase modifier subunit [Source:HGNC Symbol;Acc:HGNC:4312]	1099.82	0.384176	0.059476	6.45934	1.05e-10	4.43e-09
ENSG00000109971	HSPA8	heat shock protein family A (Hsp70) member 8 [Source:HGNC Symbol;Acc:HGNC:5241]	22911.2	0.260943	0.0404736	6.44723	1.14e-10	4.79e-09
ENSG00000069974	RAB27A	RAB27A, member RAS oncogene family [Source:HGNC Symbol;Acc:HGNC:9766]	341.183	0.67958	0.105665	6.43146	1.26e-10	5.31e-09
ENSG00000166483	WEE1	WEE1 G2 checkpoint kinase [Source:HGNC Symbol;Acc:HGNC:12761]	414.37	-0.8142	0.126692	-6.42662	1.3e-10	5.47e-09
ENSG00000110492	MDK	midkine [Source:HGNC Symbol;Acc:HGNC:6972]	662.628	-0.530688	0.0826059	-6.42434	1.32e-10	5.55e-09
ENSG00000101439	CST3	cystatin C [Source:HGNC Symbol;Acc:HGNC:2475]	11252.8	-0.333201	0.0519359	-6.41562	1.4e-10	5.86e-09
ENSG00000118680	MYL12B	myosin light chain 12B [Source:HGNC Symbol;Acc:HGNC:29827]	5891.64	0.298331	0.0465398	6.41022	1.45e-10	6.07e-09
ENSG00000162066	AMDHD2	amidohydrolase domain containing 2 [Source:HGNC Symbol;Acc:HGNC:24262]	614.284	-0.509818	0.079591	-6.40548	1.5e-10	6.25e-09
ENSG00000118263	KLF7	Kruppel like factor 7 [Source:HGNC Symbol;Acc:HGNC:6350]	877.013	0.479077	0.074866	6.39912	1.56e-10	6.49e-09
ENSG00000130956	HABP4	hyaluronan binding protein 4 [Source:HGNC Symbol;Acc:HGNC:17062]	1022.6	-0.4159	0.064991	-6.39935	1.56e-10	6.49e-09
ENSG00000135452	TSPAN31	tetraspanin 31 [Source:HGNC Symbol;Acc:HGNC:10539]	695.061	0.450449	0.0704767	6.39146	1.64e-10	6.82e-09
ENSG00000197614	MFAP5	microfibril associated protein 5 [Source:HGNC Symbol;Acc:HGNC:29673]	8153.57	0.424396	0.0664091	6.39062	1.65e-10	6.84e-09
ENSG00000169255	B3GALNT1	beta-1,3-N-acetylgalactosaminyltransferase 1 (globoside blood group) [Source:HGNC Symbol;Acc:HGNC:918]	224.094	-0.814095	0.12749	-6.38554	1.71e-10	7.06e-09
ENSG00000133706	LARS1	leucyl-tRNA synthetase 1 [Source:HGNC Symbol;Acc:HGNC:6512]	4091.62	0.347998	0.0545078	6.38437	1.72e-10	7.11e-09
ENSG00000161395	PGAP3	post-GPI attachment to proteins phospholipase 3 [Source:HGNC Symbol;Acc:HGNC:23719]	432.974	-0.54728	0.0857855	-6.37963	1.78e-10	7.32e-09
ENSG00000011347	SYT7	synaptotagmin 7 [Source:HGNC Symbol;Acc:HGNC:11514]	841.031	0.648152	0.101646	6.37658	1.81e-10	7.46e-09
ENSG00000112837	TBX18	T-box transcription factor 18 [Source:HGNC Symbol;Acc:HGNC:11595]	902.326	0.446012	0.0700277	6.36908	1.9e-10	7.82e-09
ENSG00000172380	GNG12	G protein subunit gamma 12 [Source:HGNC Symbol;Acc:HGNC:19663]	6004.28	0.347948	0.0546482	6.36705	1.93e-10	7.91e-09
ENSG00000198563	DDX39B	DExD-box helicase 39B [Source:HGNC Symbol;Acc:HGNC:13917]	684.541	0.575955	0.0905811	6.35845	2.04e-10	8.35e-09
ENSG00000165688	PMPCA	peptidase, mitochondrial processing subunit alpha [Source:HGNC Symbol;Acc:HGNC:18667]	873.709	-0.393043	0.061847	-6.35508	2.08e-10	8.52e-09
ENSG00000143324	XPR1	xenotropic and polytropic retrovirus receptor 1 [Source:HGNC Symbol;Acc:HGNC:12827]	570.094	-0.775394	0.122026	-6.35433	2.09e-10	8.55e-09
ENSG00000064012	CASP8	caspase 8 [Source:HGNC Symbol;Acc:HGNC:1509]	510.473	0.558606	0.0879316	6.35273	2.12e-10	8.63e-09
ENSG00000126822	PLEKHG3	pleckstrin homology and RhoGEF domain containing G3 [Source:HGNC Symbol;Acc:HGNC:20364]	300.324	-0.759267	0.119545	-6.3513	2.14e-10	8.7e-09
ENSG00000185238	PRMT3	protein arginine methyltransferase 3 [Source:HGNC Symbol;Acc:HGNC:30163]	280.263	-0.618858	0.0975218	-6.34584	2.21e-10	9e-09
ENSG00000108100	CCNY	cyclin Y [Source:HGNC Symbol;Acc:HGNC:23354]	1811.04	-0.315506	0.0497666	-6.33972	2.3e-10	9.35e-09
ENSG00000088280	ASAP3	ArfGAP with SH3 domain, ankyrin repeat and PH domain 3 [Source:HGNC Symbol;Acc:HGNC:14987]	3046.48	-0.36392	0.0574164	-6.33826	2.32e-10	9.42e-09
ENSG00000146540	C7orf50	chromosome 7 open reading frame 50 [Source:HGNC Symbol;Acc:HGNC:22421]	1577.99	-0.457489	0.0722041	-6.33605	2.36e-10	9.55e-09
ENSG00000181894	ZNF329	zinc finger protein 329 [Source:HGNC Symbol;Acc:HGNC:14209]	324.409	-0.76819	0.12128	-6.334	2.39e-10	9.66e-09
ENSG00000038210	PI4K2B	phosphatidylinositol 4-kinase type 2 beta [Source:HGNC Symbol;Acc:HGNC:18215]	133.968	-0.975598	0.154056	-6.33275	2.41e-10	9.72e-09
ENSG00000166575	TMEM135	transmembrane protein 135 [Source:HGNC Symbol;Acc:HGNC:26167]	613.064	-0.521671	0.0824005	-6.33092	2.44e-10	9.81e-09
ENSG00000197586	ENTPD6	ectonucleoside triphosphate diphosphohydrolase 6 [Source:HGNC Symbol;Acc:HGNC:3368]	1778.43	-0.422451	0.0667261	-6.33112	2.43e-10	9.81e-09
ENSG00000116857	TMEM9	transmembrane protein 9 [Source:HGNC Symbol;Acc:HGNC:18823]	717.481	-0.465782	0.0735862	-6.32974	2.46e-10	9.87e-09
ENSG00000136732	GYPC	glycophorin C (Gerbich blood group) [Source:HGNC Symbol;Acc:HGNC:4704]	1997.12	-0.367371	0.0580462	-6.32894	2.47e-10	9.91e-09
ENSG00000130600	H19	H19 imprinted maternally expressed transcript [Source:HGNC Symbol;Acc:HGNC:4713]	234147	-0.482116	0.0761915	-6.32769	2.49e-10	9.97e-09
ENSG00000189077	TMEM120A	transmembrane protein 120A [Source:HGNC Symbol;Acc:HGNC:21697]	940.426	-0.528557	0.0835703	-6.3247	2.54e-10	1.02e-08
ENSG00000151612	ZNF827	zinc finger protein 827 [Source:HGNC Symbol;Acc:HGNC:27193]	430.472	-0.57452	0.090856	-6.32341	2.56e-10	1.02e-08
ENSG00000163683	SMIM14	small integral membrane protein 14 [Source:HGNC Symbol;Acc:HGNC:27321]	1567.17	-0.40783	0.0644984	-6.3231	2.56e-10	1.02e-08
ENSG00000092201	SUPT16H	SPT16 homolog, facilitates chromatin remodeling subunit [Source:HGNC Symbol;Acc:HGNC:11465]	2921.22	0.296902	0.046971	6.32097	2.6e-10	1.04e-08
ENSG00000161638	ITGA5	integrin subunit alpha 5 [Source:HGNC Symbol;Acc:HGNC:6141]	14222.9	0.405896	0.0642376	6.31867	2.64e-10	1.05e-08
ENSG00000171812	COL8A2	collagen type VIII alpha 2 chain [Source:HGNC Symbol;Acc:HGNC:2216]	914.487	0.48961	0.0775131	6.31649	2.68e-10	1.06e-08
ENSG00000099864	PALM	paralemmin [Source:HGNC Symbol;Acc:HGNC:8594]	2481.4	-0.494819	0.0783913	-6.31217	2.75e-10	1.09e-08
ENSG00000151348	EXT2	exostosin glycosyltransferase 2 [Source:HGNC Symbol;Acc:HGNC:3513]	3399.1	0.344428	0.0545815	6.31035	2.78e-10	1.1e-08
ENSG00000197081	IGF2R	insulin like growth factor 2 receptor [Source:HGNC Symbol;Acc:HGNC:5467]	14291	0.2971	0.0470933	6.30875	2.81e-10	1.11e-08
ENSG00000171456	ASXL1	ASXL transcriptional regulator 1 [Source:HGNC Symbol;Acc:HGNC:18318]	1431.02	-0.369349	0.0585643	-6.30674	2.85e-10	1.13e-08
ENSG00000074755	ZZEF1	zinc finger ZZ-type and EF-hand domain containing 1 [Source:HGNC Symbol;Acc:HGNC:29027]	1393	-0.343649	0.0545103	-6.3043	2.9e-10	1.14e-08
ENSG00000107758	PPP3CB	protein phosphatase 3 catalytic subunit beta [Source:HGNC Symbol;Acc:HGNC:9315]	1022.51	-0.406597	0.0645173	-6.30214	2.94e-10	1.16e-08
ENSG00000196305	IARS1	isoleucyl-tRNA synthetase 1 [Source:HGNC Symbol;Acc:HGNC:5330]	11126.5	0.347853	0.0552274	6.29856	3e-10	1.18e-08
ENSG00000184602	SNN	stannin [Source:HGNC Symbol;Acc:HGNC:11149]	668.389	-0.574546	0.0912853	-6.29397	3.09e-10	1.21e-08
ENSG00000105971	CAV2	caveolin 2 [Source:HGNC Symbol;Acc:HGNC:1528]	3335.31	0.439417	0.06985	6.29087	3.16e-10	1.24e-08
ENSG00000154262	ABCA6	ATP binding cassette subfamily A member 6 [Source:HGNC Symbol;Acc:HGNC:36]	1221.32	0.429635	0.0682986	6.29054	3.16e-10	1.24e-08
ENSG00000179954	SSC5D	scavenger receptor cysteine rich family member with 5 domains [Source:HGNC Symbol;Acc:HGNC:26641]	1909.84	-0.400551	0.0637392	-6.28421	3.3e-10	1.29e-08
ENSG00000119844	AFTPH	aftiphilin [Source:HGNC Symbol;Acc:HGNC:25951]	575.822	0.562157	0.0895025	6.2809	3.37e-10	1.31e-08
ENSG00000108799	EZH1	enhancer of zeste 1 polycomb repressive complex 2 subunit [Source:HGNC Symbol;Acc:HGNC:3526]	1142.38	0.352152	0.056066	6.28102	3.36e-10	1.31e-08
ENSG00000145012	LPP	LIM domain containing preferred translocation partner in lipoma [Source:HGNC Symbol;Acc:HGNC:6679]	1313.83	-0.669768	0.106647	-6.28022	3.38e-10	1.32e-08
ENSG00000198837	DENND4B	DENN domain containing 4B [Source:HGNC Symbol;Acc:HGNC:29044]	637.876	-0.699259	0.111488	-6.27208	3.56e-10	1.38e-08
ENSG00000140262	TCF12	transcription factor 12 [Source:HGNC Symbol;Acc:HGNC:11623]	2477.4	0.322766	0.051464	6.27168	3.57e-10	1.39e-08
ENSG00000204271	SPIN3	spindlin family member 3 [Source:HGNC Symbol;Acc:HGNC:27272]	341.158	0.594443	0.094816	6.26944	3.62e-10	1.4e-08
ENSG00000100075	SLC25A1	solute carrier family 25 member 1 [Source:HGNC Symbol;Acc:HGNC:10979]	4488.69	-0.498728	0.0795541	-6.26904	3.63e-10	1.41e-08
ENSG00000063761	ADCK1	aarF domain containing kinase 1 [Source:HGNC Symbol;Acc:HGNC:19038]	130.533	-0.950777	0.151706	-6.26723	3.68e-10	1.42e-08
ENSG00000120137	PANK3	pantothenate kinase 3 [Source:HGNC Symbol;Acc:HGNC:19365]	1780.54	-0.427408	0.0682116	-6.26591	3.71e-10	1.43e-08
ENSG00000140943	MBTPS1	membrane bound transcription factor peptidase, site 1 [Source:HGNC Symbol;Acc:HGNC:15456]	4761	-0.299327	0.0478215	-6.25925	3.87e-10	1.49e-08
ENSG00000185716	MOSMO	modulator of smoothened [Source:HGNC Symbol;Acc:HGNC:27087]	247.015	0.684378	0.10937	6.25748	3.91e-10	1.51e-08
ENSG00000067955	CBFB	core-binding factor subunit beta [Source:HGNC Symbol;Acc:HGNC:1539]	575.586	0.445819	0.0712632	6.25595	3.95e-10	1.52e-08
ENSG00000145725	PPIP5K2	diphosphoinositol pentakisphosphate kinase 2 [Source:HGNC Symbol;Acc:HGNC:29035]	1044.95	0.448149	0.0716779	6.25226	4.05e-10	1.55e-08
ENSG00000185339	TCN2	transcobalamin 2 [Source:HGNC Symbol;Acc:HGNC:11653]	691.174	-0.573893	0.0918056	-6.25117	4.07e-10	1.56e-08
ENSG00000156011	PSD3	pleckstrin and Sec7 domain containing 3 [Source:HGNC Symbol;Acc:HGNC:19093]	1554.86	0.495482	0.0794152	6.23914	4.4e-10	1.68e-08
ENSG00000188483	IER5L	immediate early response 5 like [Source:HGNC Symbol;Acc:HGNC:23679]	887.401	-0.564438	0.0904748	-6.23862	4.41e-10	1.69e-08
ENSG00000101849	TBL1X	transducin beta like 1 X-linked [Source:HGNC Symbol;Acc:HGNC:11585]	1347.79	0.340673	0.0546122	6.23804	4.43e-10	1.69e-08
ENSG00000072786	STK10	serine/threonine kinase 10 [Source:HGNC Symbol;Acc:HGNC:11388]	1313.88	0.344567	0.0552878	6.23226	4.6e-10	1.75e-08
ENSG00000173068	BNC2	basonuclin 2 [Source:HGNC Symbol;Acc:HGNC:30988]	841.458	-0.415747	0.066799	-6.22386	4.85e-10	1.85e-08
ENSG00000111962	UST	uronyl 2-sulfotransferase [Source:HGNC Symbol;Acc:HGNC:17223]	484.489	-0.498997	0.0801816	-6.22334	4.87e-10	1.85e-08
ENSG00000123094	RASSF8	Ras association domain family member 8 [Source:HGNC Symbol;Acc:HGNC:13232]	2847.3	0.526966	0.0847286	6.21946	4.99e-10	1.89e-08
ENSG00000134802	SLC43A3	solute carrier family 43 member 3 [Source:HGNC Symbol;Acc:HGNC:17466]	178.269	-1.03237	0.166017	-6.21848	5.02e-10	1.9e-08
ENSG00000115425	PECR	peroxisomal trans-2-enoyl-CoA reductase [Source:HGNC Symbol;Acc:HGNC:18281]	532.682	-0.741055	0.119201	-6.21686	5.07e-10	1.92e-08
ENSG00000004059	ARF5	ADP ribosylation factor 5 [Source:HGNC Symbol;Acc:HGNC:658]	1475.13	-0.437201	0.0703591	-6.21385	5.17e-10	1.95e-08
ENSG00000133114	GPALPP1	GPALPP motifs containing 1 [Source:HGNC Symbol;Acc:HGNC:20298]	433.425	0.554387	0.0892215	6.2136	5.18e-10	1.95e-08
ENSG00000081760	AACS	acetoacetyl-CoA synthetase [Source:HGNC Symbol;Acc:HGNC:21298]	1463.43	-0.417664	0.0672277	-6.21269	5.21e-10	1.96e-08
ENSG00000174695	TMEM167A	transmembrane protein 167A [Source:HGNC Symbol;Acc:HGNC:28330]	1853.26	-0.442618	0.0712472	-6.21242	5.22e-10	1.96e-08
ENSG00000170035	UBE2E3	ubiquitin conjugating enzyme E2 E3 [Source:HGNC Symbol;Acc:HGNC:12479]	1939.29	0.431389	0.0694703	6.20968	5.31e-10	1.99e-08
ENSG00000139173	TMEM117	transmembrane protein 117 [Source:HGNC Symbol;Acc:HGNC:25308]	232.368	0.787027	0.126843	6.20475	5.48e-10	2.05e-08
ENSG00000135932	CAB39	calcium binding protein 39 [Source:HGNC Symbol;Acc:HGNC:20292]	1348.26	0.368437	0.0593822	6.2045	5.49e-10	2.06e-08
ENSG00000170558	CDH2	cadherin 2 [Source:HGNC Symbol;Acc:HGNC:1759]	4388.12	0.352868	0.0568913	6.20249	5.56e-10	2.08e-08
ENSG00000130787	HIP1R	huntingtin interacting protein 1 related [Source:HGNC Symbol;Acc:HGNC:18415]	274.366	-0.81134	0.130877	-6.19926	5.67e-10	2.12e-08
ENSG00000065559	MAP2K4	mitogen-activated protein kinase kinase 4 [Source:HGNC Symbol;Acc:HGNC:6844]	600.016	-0.522304	0.0842673	-6.19818	5.71e-10	2.13e-08
ENSG00000170989	S1PR1	sphingosine-1-phosphate receptor 1 [Source:HGNC Symbol;Acc:HGNC:3165]	117.203	-0.923441	0.149004	-6.19744	5.74e-10	2.14e-08
ENSG00000177239	MAN1B1	mannosidase alpha class 1B member 1 [Source:HGNC Symbol;Acc:HGNC:6823]	4432.25	0.296691	0.0478763	6.19704	5.75e-10	2.14e-08
ENSG00000168497	CAVIN2	caveolae associated protein 2 [Source:HGNC Symbol;Acc:HGNC:10690]	379.373	-0.763311	0.123227	-6.19435	5.85e-10	2.17e-08
ENSG00000172493	AFF1	AF4/FMR2 family member 1 [Source:HGNC Symbol;Acc:HGNC:7135]	963.389	-0.556367	0.0898238	-6.19399	5.87e-10	2.18e-08
ENSG00000100099	HPS4	HPS4 biogenesis of lysosomal organelles complex 3 subunit 2 [Source:HGNC Symbol;Acc:HGNC:15844]	784.911	-0.439892	0.0710231	-6.19365	5.88e-10	2.18e-08
ENSG00000031003	FAM13B	family with sequence similarity 13 member B [Source:HGNC Symbol;Acc:HGNC:1335]	1121.45	0.493838	0.0797542	6.192	5.94e-10	2.2e-08
ENSG00000163520	FBLN2	fibulin 2 [Source:HGNC Symbol;Acc:HGNC:3601]	24751.4	-0.39704	0.0642339	-6.18115	6.36e-10	2.35e-08
ENSG00000075618	FSCN1	fascin actin-bundling protein 1 [Source:HGNC Symbol;Acc:HGNC:11148]	6313.5	-0.526259	0.0851982	-6.17688	6.54e-10	2.41e-08
ENSG00000151502	VPS26B	VPS26, retromer complex component B [Source:HGNC Symbol;Acc:HGNC:28119]	1754.4	0.410674	0.0664943	6.17609	6.57e-10	2.42e-08
ENSG00000006125	AP2B1	adaptor related protein complex 2 subunit beta 1 [Source:HGNC Symbol;Acc:HGNC:563]	5381.15	0.301694	0.0488763	6.1726	6.72e-10	2.47e-08
ENSG00000114346	ECT2	epithelial cell transforming 2 [Source:HGNC Symbol;Acc:HGNC:3155]	396.798	0.572681	0.092833	6.16894	6.88e-10	2.53e-08
ENSG00000133313	CNDP2	carnosine dipeptidase 2 [Source:HGNC Symbol;Acc:HGNC:24437]	1862.28	-0.328622	0.0532736	-6.16857	6.89e-10	2.53e-08
ENSG00000065243	PKN2	protein kinase N2 [Source:HGNC Symbol;Acc:HGNC:9406]	958.219	0.512083	0.083044	6.16641	6.99e-10	2.56e-08
ENSG00000146592	CREB5	cAMP responsive element binding protein 5 [Source:HGNC Symbol;Acc:HGNC:16844]	299.164	0.634634	0.103016	6.16054	7.25e-10	2.65e-08
ENSG00000123607	TTC21B	tetratricopeptide repeat domain 21B [Source:HGNC Symbol;Acc:HGNC:25660]	389.659	0.580899	0.094318	6.15894	7.32e-10	2.68e-08
ENSG00000109099	PMP22	peripheral myelin protein 22 [Source:HGNC Symbol;Acc:HGNC:9118]	4590.7	-0.370224	0.0601223	-6.15785	7.37e-10	2.69e-08
ENSG00000169062	UPF3A	UPF3A regulator of nonsense mediated mRNA decay [Source:HGNC Symbol;Acc:HGNC:20332]	751.905	-0.435234	0.070697	-6.15632	7.45e-10	2.71e-08
ENSG00000168101	NUDT16L1	nudix hydrolase 16 like 1 [Source:HGNC Symbol;Acc:HGNC:28154]	500.336	-0.568375	0.0923494	-6.15461	7.53e-10	2.74e-08
ENSG00000053371	AKR7A2	aldo-keto reductase family 7 member A2 [Source:HGNC Symbol;Acc:HGNC:389]	925.539	-0.570305	0.0926956	-6.15246	7.63e-10	2.77e-08
ENSG00000129245	FXR2	FMR1 autosomal homolog 2 [Source:HGNC Symbol;Acc:HGNC:4024]	1119.7	-0.396709	0.0646191	-6.13919	8.29e-10	3.01e-08
ENSG00000102265	TIMP1	TIMP metallopeptidase inhibitor 1 [Source:HGNC Symbol;Acc:HGNC:11820]	18274.6	-0.346244	0.056429	-6.13592	8.47e-10	3.07e-08
ENSG00000162627	SNX7	sorting nexin 7 [Source:HGNC Symbol;Acc:HGNC:14971]	576.833	-0.507787	0.0827646	-6.13531	8.5e-10	3.08e-08
ENSG00000146112	PPP1R18	protein phosphatase 1 regulatory subunit 18 [Source:HGNC Symbol;Acc:HGNC:29413]	4805.37	0.360997	0.058868	6.1323	8.66e-10	3.13e-08
ENSG00000220785	MTMR9LP	myotubularin related protein 9 like, pseudogene [Source:HGNC Symbol;Acc:HGNC:27920]	168.655	-0.790711	0.129042	-6.12756	8.92e-10	3.22e-08
ENSG00000089335	ZNF302	zinc finger protein 302 [Source:HGNC Symbol;Acc:HGNC:13848]	717.01	0.548938	0.0896206	6.12514	9.06e-10	3.27e-08
ENSG00000169871	TRIM56	tripartite motif containing 56 [Source:HGNC Symbol;Acc:HGNC:19028]	2365.47	0.315905	0.0516489	6.11639	9.57e-10	3.45e-08
ENSG00000197461	PDGFA	platelet derived growth factor subunit A [Source:HGNC Symbol;Acc:HGNC:8799]	233.056	-0.884176	0.144636	-6.11312	9.77e-10	3.51e-08
ENSG00000107341	UBE2R2	ubiquitin conjugating enzyme E2 R2 [Source:HGNC Symbol;Acc:HGNC:19907]	1886.41	-0.335736	0.0549522	-6.1096	9.99e-10	3.59e-08
ENSG00000112977	DAP	death associated protein [Source:HGNC Symbol;Acc:HGNC:2672]	3326.23	-0.355125	0.058137	-6.10842	1.01e-09	3.61e-08
ENSG00000151474	FRMD4A	FERM domain containing 4A [Source:HGNC Symbol;Acc:HGNC:25491]	1555.5	0.392099	0.0642259	6.10499	1.03e-09	3.68e-08
ENSG00000162458	FBLIM1	filamin binding LIM protein 1 [Source:HGNC Symbol;Acc:HGNC:24686]	1278.66	0.350469	0.057436	6.1019	1.05e-09	3.75e-08
ENSG00000101150	TPD52L2	TPD52 like 2 [Source:HGNC Symbol;Acc:HGNC:12007]	4788.25	0.293268	0.0480912	6.09816	1.07e-09	3.83e-08
ENSG00000109610	SOD3	superoxide dismutase 3 [Source:HGNC Symbol;Acc:HGNC:11181]	5256.17	-0.403453	0.0662015	-6.09432	1.1e-09	3.92e-08
ENSG00000101972	STAG2	stromal antigen 2 [Source:HGNC Symbol;Acc:HGNC:11355]	1288.81	-0.46881	0.0769656	-6.09116	1.12e-09	3.99e-08
ENSG00000173852	DPY19L1	dpy-19 like C-mannosyltransferase 1 [Source:HGNC Symbol;Acc:HGNC:22205]	938.653	-0.422397	0.0694383	-6.08305	1.18e-09	4.2e-08
ENSG00000165678	GHITM	growth hormone inducible transmembrane protein [Source:HGNC Symbol;Acc:HGNC:17281]	4903.51	0.28414	0.0467734	6.07482	1.24e-09	4.41e-08
ENSG00000173486	FKBP2	FKBP prolyl isomerase 2 [Source:HGNC Symbol;Acc:HGNC:3718]	823.736	-0.56616	0.0933044	-6.06789	1.3e-09	4.6e-08
ENSG00000100258	LMF2	lipase maturation factor 2 [Source:HGNC Symbol;Acc:HGNC:25096]	1798.35	-0.373567	0.0615866	-6.06571	1.31e-09	4.66e-08
ENSG00000143416	SELENBP1	selenium binding protein 1 [Source:HGNC Symbol;Acc:HGNC:10719]	2173.1	-0.497964	0.0821183	-6.06399	1.33e-09	4.7e-08
ENSG00000177943	MAMDC4	MAM domain containing 4 [Source:HGNC Symbol;Acc:HGNC:24083]	155.857	0.808562	0.133356	6.0632	1.33e-09	4.72e-08
ENSG00000105989	WNT2	Wnt family member 2 [Source:HGNC Symbol;Acc:HGNC:12780]	132.362	-1.22569	0.202216	-6.06127	1.35e-09	4.77e-08
ENSG00000265491	RNF115	ring finger protein 115 [Source:HGNC Symbol;Acc:HGNC:18154]	928.387	-0.390929	0.0645042	-6.06052	1.36e-09	4.78e-08
ENSG00000128989	ARPP19	cAMP regulated phosphoprotein 19 [Source:HGNC Symbol;Acc:HGNC:16967]	1945.22	0.423091	0.0698373	6.05824	1.38e-09	4.85e-08
ENSG00000154124	OTULIN	OTU deubiquitinase with linear linkage specificity [Source:HGNC Symbol;Acc:HGNC:25118]	606.349	0.430293	0.0710377	6.05726	1.38e-09	4.87e-08
ENSG00000172939	OXSR1	oxidative stress responsive kinase 1 [Source:HGNC Symbol;Acc:HGNC:8508]	1372.69	0.412753	0.06816	6.05564	1.4e-09	4.91e-08
ENSG00000182944	EWSR1	EWS RNA binding protein 1 [Source:HGNC Symbol;Acc:HGNC:3508]	2873.72	-0.272053	0.0449271	-6.05542	1.4e-09	4.91e-08
ENSG00000186815	TPCN1	two pore segment channel 1 [Source:HGNC Symbol;Acc:HGNC:18182]	1278.02	-0.458769	0.0757757	-6.0543	1.41e-09	4.94e-08
ENSG00000185818	NAT8L	N-acetyltransferase 8 like [Source:HGNC Symbol;Acc:HGNC:26742]	86.9923	-1.46355	0.241753	-6.0539	1.41e-09	4.95e-08
ENSG00000130779	CLIP1	CAP-Gly domain containing linker protein 1 [Source:HGNC Symbol;Acc:HGNC:10461]	5565.49	0.322062	0.0532067	6.05302	1.42e-09	4.97e-08
ENSG00000165672	PRDX3	peroxiredoxin 3 [Source:HGNC Symbol;Acc:HGNC:9354]	2997.04	0.289511	0.0478359	6.05217	1.43e-09	4.99e-08
ENSG00000164889	SLC4A2	solute carrier family 4 member 2 [Source:HGNC Symbol;Acc:HGNC:11028]	2676.87	-0.31883	0.0526944	-6.05055	1.44e-09	5.03e-08
ENSG00000133112	TPT1	tumor protein, translationally-controlled 1 [Source:HGNC Symbol;Acc:HGNC:12022]	59579.7	0.247448	0.0409001	6.05006	1.45e-09	5.04e-08
ENSG00000213949	ITGA1	integrin subunit alpha 1 [Source:HGNC Symbol;Acc:HGNC:6134]	367.837	0.702912	0.116199	6.04922	1.46e-09	5.06e-08
ENSG00000099377	HSD3B7	hydroxy-delta-5-steroid dehydrogenase, 3 beta- and steroid delta-isomerase 7 [Source:HGNC Symbol;Acc:HGNC:18324]	1988.58	-0.545729	0.0902381	-6.04765	1.47e-09	5.1e-08
ENSG00000186832	KRT16	keratin 16 [Source:HGNC Symbol;Acc:HGNC:6423]	169.029	-0.987601	0.16341	-6.04369	1.51e-09	5.22e-08
ENSG00000164291	ARSK	arylsulfatase family member K [Source:HGNC Symbol;Acc:HGNC:25239]	255.846	-0.606751	0.100498	-6.03745	1.57e-09	5.42e-08
ENSG00000110092	CCND1	cyclin D1 [Source:HGNC Symbol;Acc:HGNC:1582]	5974.97	-0.506867	0.0839799	-6.03557	1.58e-09	5.48e-08
ENSG00000163171	CDC42EP3	CDC42 effector protein 3 [Source:HGNC Symbol;Acc:HGNC:16943]	2743.02	0.465658	0.0771569	6.03521	1.59e-09	5.48e-08
ENSG00000179912	R3HDM2	R3H domain containing 2 [Source:HGNC Symbol;Acc:HGNC:29167]	499.829	0.465024	0.0770652	6.03417	1.6e-09	5.51e-08
ENSG00000152795	HNRNPDL	heterogeneous nuclear ribonucleoprotein D like [Source:HGNC Symbol;Acc:HGNC:5037]	2999.42	0.34892	0.0578317	6.03337	1.61e-09	5.53e-08
ENSG00000101680	LAMA1	laminin subunit alpha 1 [Source:HGNC Symbol;Acc:HGNC:6481]	578.621	-0.524276	0.0869435	-6.03008	1.64e-09	5.64e-08
ENSG00000117114	ADGRL2	adhesion G protein-coupled receptor L2 [Source:HGNC Symbol;Acc:HGNC:18582]	2351.3	0.494925	0.0821169	6.02707	1.67e-09	5.74e-08
ENSG00000065268	WDR18	WD repeat domain 18 [Source:HGNC Symbol;Acc:HGNC:17956]	749.393	0.548249	0.0909838	6.02579	1.68e-09	5.78e-08
ENSG00000089022	MAPKAPK5	MAPK activated protein kinase 5 [Source:HGNC Symbol;Acc:HGNC:6889]	629.79	0.440636	0.0731508	6.02367	1.71e-09	5.84e-08
ENSG00000140464	PML	PML nuclear body scaffold [Source:HGNC Symbol;Acc:HGNC:9113]	2135.12	0.299945	0.0498067	6.02218	1.72e-09	5.89e-08
ENSG00000174106	LEMD3	LEM domain containing 3 [Source:HGNC Symbol;Acc:HGNC:28887]	376.155	-0.678596	0.112691	-6.02172	1.73e-09	5.89e-08
ENSG00000164692	COL1A2	collagen type I alpha 2 chain [Source:HGNC Symbol;Acc:HGNC:2198]	583283	-0.365686	0.0607297	-6.02154	1.73e-09	5.89e-08
ENSG00000149428	HYOU1	hypoxia up-regulated 1 [Source:HGNC Symbol;Acc:HGNC:16931]	6136.18	0.26395	0.043834	6.02158	1.73e-09	5.89e-08
ENSG00000058272	PPP1R12A	protein phosphatase 1 regulatory subunit 12A [Source:HGNC Symbol;Acc:HGNC:7618]	1498.55	0.359695	0.0597644	6.01854	1.76e-09	5.99e-08
ENSG00000176915	ANKLE2	ankyrin repeat and LEM domain containing 2 [Source:HGNC Symbol;Acc:HGNC:29101]	1709.65	0.349032	0.0579926	6.01856	1.76e-09	5.99e-08
ENSG00000112208	BAG2	BAG cochaperone 2 [Source:HGNC Symbol;Acc:HGNC:938]	739.54	-0.529881	0.0880662	-6.01685	1.78e-09	6.04e-08
ENSG00000183580	FBXL7	F-box and leucine rich repeat protein 7 [Source:HGNC Symbol;Acc:HGNC:13604]	1006.01	0.440524	0.0732638	6.01285	1.82e-09	6.19e-08
ENSG00000124155	PIGT	phosphatidylinositol glycan anchor biosynthesis class T [Source:HGNC Symbol;Acc:HGNC:14938]	3654.35	-0.282993	0.0470749	-6.01155	1.84e-09	6.23e-08
ENSG00000163393	SLC22A15	solute carrier family 22 member 15 [Source:HGNC Symbol;Acc:HGNC:20301]	281.765	0.645899	0.107673	5.99871	1.99e-09	6.73e-08
ENSG00000227051	C14orf132	chromosome 14 open reading frame 132 [Source:HGNC Symbol;Acc:HGNC:20346]	1407.91	-0.492594	0.0821417	-5.99688	2.01e-09	6.8e-08
ENSG00000147459	DOCK5	dedicator of cytokinesis 5 [Source:HGNC Symbol;Acc:HGNC:23476]	1065.99	0.408614	0.0682029	5.99116	2.08e-09	7.03e-08
ENSG00000117984	CTSD	cathepsin D [Source:HGNC Symbol;Acc:HGNC:2529]	9071.01	-0.450843	0.0752855	-5.98844	2.12e-09	7.14e-08
ENSG00000189001	SBSN	suprabasin [Source:HGNC Symbol;Acc:HGNC:24950]	200.096	-0.914855	0.152798	-5.98736	2.13e-09	7.18e-08
ENSG00000160209	PDXK	pyridoxal kinase [Source:HGNC Symbol;Acc:HGNC:8819]	4430.97	-0.351667	0.0587426	-5.98658	2.14e-09	7.21e-08
ENSG00000074695	LMAN1	lectin, mannose binding 1 [Source:HGNC Symbol;Acc:HGNC:6631]	5002.14	0.330429	0.0552006	5.98597	2.15e-09	7.23e-08
ENSG00000065485	PDIA5	protein disulfide isomerase family A member 5 [Source:HGNC Symbol;Acc:HGNC:24811]	963.059	-0.51454	0.0859883	-5.98384	2.18e-09	7.31e-08
ENSG00000162616	DNAJB4	DnaJ heat shock protein family (Hsp40) member B4 [Source:HGNC Symbol;Acc:HGNC:14886]	909.804	0.429777	0.0718534	5.9813	2.21e-09	7.42e-08
ENSG00000162377	COA7	cytochrome c oxidase assembly factor 7 (putative) [Source:HGNC Symbol;Acc:HGNC:25716]	661.288	-0.489628	0.0819411	-5.97536	2.3e-09	7.68e-08
ENSG00000221978	CCNL2	cyclin L2 [Source:HGNC Symbol;Acc:HGNC:20570]	2353.78	0.351679	0.0588751	5.9733	2.32e-09	7.77e-08
ENSG00000169418	NPR1	natriuretic peptide receptor 1 [Source:HGNC Symbol;Acc:HGNC:7943]	1277.37	-0.717606	0.12014	-5.97309	2.33e-09	7.77e-08
ENSG00000168309	FAM107A	family with sequence similarity 107 member A [Source:HGNC Symbol;Acc:HGNC:30827]	163.737	-1.07986	0.180869	-5.97043	2.37e-09	7.89e-08
ENSG00000073111	MCM2	minichromosome maintenance complex component 2 [Source:HGNC Symbol;Acc:HGNC:6944]	228.287	-0.812569	0.136147	-5.96832	2.4e-09	7.98e-08
ENSG00000155760	FZD7	frizzled class receptor 7 [Source:HGNC Symbol;Acc:HGNC:4045]	1153.39	0.398841	0.0668329	5.96773	2.41e-09	8e-08
ENSG00000169925	BRD3	bromodomain containing 3 [Source:HGNC Symbol;Acc:HGNC:1104]	906.965	-0.399139	0.0669103	-5.96529	2.44e-09	8.11e-08
ENSG00000116497	S100PBP	S100P binding protein [Source:HGNC Symbol;Acc:HGNC:25768]	522.678	-0.521026	0.0873748	-5.96312	2.47e-09	8.21e-08
ENSG00000169439	SDC2	syndecan 2 [Source:HGNC Symbol;Acc:HGNC:10659]	3913.1	0.33888	0.0568302	5.96303	2.48e-09	8.21e-08
ENSG00000086062	B4GALT1	beta-1,4-galactosyltransferase 1 [Source:HGNC Symbol;Acc:HGNC:924]	5339.78	-0.319937	0.0536677	-5.96145	2.5e-09	8.28e-08
ENSG00000182197	EXT1	exostosin glycosyltransferase 1 [Source:HGNC Symbol;Acc:HGNC:3512]	4609.3	0.309079	0.0518613	5.95972	2.53e-09	8.34e-08
ENSG00000175166	PSMD2	proteasome 26S subunit, non-ATPase 2 [Source:HGNC Symbol;Acc:HGNC:9559]	4840.13	-0.266228	0.0446709	-5.95976	2.53e-09	8.34e-08
ENSG00000110330	BIRC2	baculoviral IAP repeat containing 2 [Source:HGNC Symbol;Acc:HGNC:590]	1266.82	0.431175	0.0723824	5.95691	2.57e-09	8.48e-08
ENSG00000161021	MAML1	mastermind like transcriptional coactivator 1 [Source:HGNC Symbol;Acc:HGNC:13632]	1263.01	0.345375	0.0581113	5.94333	2.79e-09	9.19e-08
ENSG00000049449	RCN1	reticulocalbin 1 [Source:HGNC Symbol;Acc:HGNC:9934]	5851.9	0.293111	0.0493181	5.94328	2.79e-09	9.19e-08
ENSG00000187837	H1-2	H1.2 linker histone, cluster member [Source:HGNC Symbol;Acc:HGNC:4716]	672.808	-0.616845	0.103798	-5.94273	2.8e-09	9.21e-08
ENSG00000185650	ZFP36L1	ZFP36 ring finger protein like 1 [Source:HGNC Symbol;Acc:HGNC:1107]	5761.68	-0.265601	0.0447161	-5.93972	2.86e-09	9.37e-08
ENSG00000132471	WBP2	WW domain binding protein 2 [Source:HGNC Symbol;Acc:HGNC:12738]	2478.84	-0.368707	0.0622283	-5.92507	3.12e-09	1.02e-07
ENSG00000152137	HSPB8	heat shock protein family B (small) member 8 [Source:HGNC Symbol;Acc:HGNC:30171]	769.009	-0.511939	0.0864585	-5.92122	3.2e-09	1.05e-07
ENSG00000196914	ARHGEF12	Rho guanine nucleotide exchange factor 12 [Source:HGNC Symbol;Acc:HGNC:14193]	3419.01	-0.312663	0.0528179	-5.91965	3.23e-09	1.05e-07
ENSG00000071282	LMCD1	LIM and cysteine rich domains 1 [Source:HGNC Symbol;Acc:HGNC:6633]	1268.7	-0.645528	0.109265	-5.90791	3.46e-09	1.13e-07
ENSG00000071127	WDR1	WD repeat domain 1 [Source:HGNC Symbol;Acc:HGNC:12754]	8202.49	0.295471	0.0500204	5.90701	3.48e-09	1.14e-07
ENSG00000142552	RCN3	reticulocalbin 3 [Source:HGNC Symbol;Acc:HGNC:21145]	3115.75	-0.421624	0.0713882	-5.90607	3.5e-09	1.14e-07
ENSG00000163608	NEPRO	nucleolus and neural progenitor protein [Source:HGNC Symbol;Acc:HGNC:24496]	585.707	0.448764	0.0760077	5.9042	3.54e-09	1.15e-07
ENSG00000124831	LRRFIP1	LRR binding FLII interacting protein 1 [Source:HGNC Symbol;Acc:HGNC:6702]	2575.31	0.426946	0.0723775	5.89888	3.66e-09	1.19e-07
ENSG00000012232	EXTL3	exostosin like glycosyltransferase 3 [Source:HGNC Symbol;Acc:HGNC:3518]	2316.72	0.305711	0.0518809	5.89255	3.8e-09	1.23e-07
ENSG00000141905	NFIC	nuclear factor I C [Source:HGNC Symbol;Acc:HGNC:7786]	3151.14	-0.296314	0.0503101	-5.88974	3.87e-09	1.25e-07
ENSG00000131652	THOC6	THO complex 6 [Source:HGNC Symbol;Acc:HGNC:28369]	304.956	-0.556552	0.0945686	-5.88516	3.98e-09	1.29e-07
ENSG00000166741	NNMT	nicotinamide N-methyltransferase [Source:HGNC Symbol;Acc:HGNC:7861]	6446.07	-0.484078	0.0823118	-5.88103	4.08e-09	1.32e-07
ENSG00000115042	FAHD2A	fumarylacetoacetate hydrolase domain containing 2A [Source:HGNC Symbol;Acc:HGNC:24252]	368.289	-0.514548	0.0875374	-5.87803	4.15e-09	1.34e-07
ENSG00000176046	NUPR1	nuclear protein 1, transcriptional regulator [Source:HGNC Symbol;Acc:HGNC:29990]	7891.52	-0.39067	0.0664672	-5.87764	4.16e-09	1.34e-07
ENSG00000197321	SVIL	supervillin [Source:HGNC Symbol;Acc:HGNC:11480]	2474.59	0.425928	0.0724956	5.87522	4.22e-09	1.36e-07
ENSG00000163673	DCLK3	doublecortin like kinase 3 [Source:HGNC Symbol;Acc:HGNC:19005]	58.0483	1.45875	0.248519	5.86978	4.36e-09	1.4e-07
ENSG00000157014	TATDN2	TatD DNase domain containing 2 [Source:HGNC Symbol;Acc:HGNC:28988]	447.151	0.596445	0.101611	5.86986	4.36e-09	1.4e-07
ENSG00000135048	CEMIP2	cell migration inducing hyaluronidase 2 [Source:HGNC Symbol;Acc:HGNC:11869]	1568.59	0.381961	0.0650763	5.86944	4.37e-09	1.4e-07
ENSG00000157500	APPL1	adaptor protein, phosphotyrosine interacting with PH domain and leucine zipper 1 [Source:HGNC Symbol;Acc:HGNC:24035]	1018.9	0.399989	0.0682916	5.85708	4.71e-09	1.51e-07
ENSG00000164741	DLC1	DLC1 Rho GTPase activating protein [Source:HGNC Symbol;Acc:HGNC:2897]	3482.24	0.288343	0.049257	5.85385	4.8e-09	1.54e-07
ENSG00000138246	DNAJC13	DnaJ heat shock protein family (Hsp40) member C13 [Source:HGNC Symbol;Acc:HGNC:30343]	2661.17	-0.441114	0.0753592	-5.85349	4.81e-09	1.54e-07
ENSG00000092148	HECTD1	HECT domain E3 ubiquitin protein ligase 1 [Source:HGNC Symbol;Acc:HGNC:20157]	3911.88	-0.438854	0.0749739	-5.85342	4.82e-09	1.54e-07
ENSG00000116747	RO60	Ro60, Y RNA binding protein [Source:HGNC Symbol;Acc:HGNC:11313]	617.278	0.441928	0.0755373	5.85046	4.9e-09	1.56e-07
ENSG00000170852	KBTBD2	kelch repeat and BTB domain containing 2 [Source:HGNC Symbol;Acc:HGNC:21751]	798.465	0.423167	0.072334	5.85018	4.91e-09	1.57e-07
ENSG00000048052	HDAC9	histone deacetylase 9 [Source:HGNC Symbol;Acc:HGNC:14065]	288.918	0.763111	0.130483	5.84837	4.96e-09	1.58e-07
ENSG00000054793	ATP9A	ATPase phospholipid transporting 9A (putative) [Source:HGNC Symbol;Acc:HGNC:13540]	2545.44	-0.33802	0.0578627	-5.84175	5.17e-09	1.64e-07
ENSG00000100364	KIAA0930	KIAA0930 [Source:HGNC Symbol;Acc:HGNC:1314]	2746.39	-0.29867	0.0511264	-5.84179	5.16e-09	1.64e-07
ENSG00000136628	EPRS1	glutamyl-prolyl-tRNA synthetase 1 [Source:HGNC Symbol;Acc:HGNC:3418]	7940.77	0.265388	0.0454278	5.84196	5.16e-09	1.64e-07
ENSG00000090006	LTBP4	latent transforming growth factor beta binding protein 4 [Source:HGNC Symbol;Acc:HGNC:6717]	1721.11	-0.371004	0.0635424	-5.83868	5.26e-09	1.67e-07
ENSG00000182752	PAPPA	pappalysin 1 [Source:HGNC Symbol;Acc:HGNC:8602]	4525.73	0.333155	0.0570752	5.83713	5.31e-09	1.68e-07
ENSG00000115866	DARS1	aspartyl-tRNA synthetase 1 [Source:HGNC Symbol;Acc:HGNC:2678]	1411.82	0.345857	0.0592752	5.83476	5.39e-09	1.7e-07
ENSG00000113649	TCERG1	transcription elongation regulator 1 [Source:HGNC Symbol;Acc:HGNC:15630]	856.871	0.423925	0.0727057	5.83069	5.52e-09	1.74e-07
ENSG00000197442	MAP3K5	mitogen-activated protein kinase kinase kinase 5 [Source:HGNC Symbol;Acc:HGNC:6857]	267.501	-0.624369	0.10717	-5.82598	5.68e-09	1.79e-07
ENSG00000089248	ERP29	endoplasmic reticulum protein 29 [Source:HGNC Symbol;Acc:HGNC:13799]	3543.56	-0.310434	0.0532845	-5.82598	5.68e-09	1.79e-07
ENSG00000064393	HIPK2	homeodomain interacting protein kinase 2 [Source:HGNC Symbol;Acc:HGNC:14402]	2743.97	0.35284	0.0605727	5.82506	5.71e-09	1.8e-07
ENSG00000152894	PTPRK	protein tyrosine phosphatase receptor type K [Source:HGNC Symbol;Acc:HGNC:9674]	2710.92	0.336636	0.0577975	5.8244	5.73e-09	1.8e-07
ENSG00000085982	USP40	ubiquitin specific peptidase 40 [Source:HGNC Symbol;Acc:HGNC:20069]	1416.57	-0.306318	0.0526062	-5.82285	5.79e-09	1.82e-07
ENSG00000157600	TMEM164	transmembrane protein 164 [Source:HGNC Symbol;Acc:HGNC:26217]	922.928	-0.483959	0.0831763	-5.81847	5.94e-09	1.86e-07
ENSG00000189159	JPT1	Jupiter microtubule associated homolog 1 [Source:HGNC Symbol;Acc:HGNC:14569]	829.637	-0.376795	0.0647766	-5.81684	6e-09	1.88e-07
ENSG00000136485	DCAF7	DDB1 and CUL4 associated factor 7 [Source:HGNC Symbol;Acc:HGNC:30915]	1467.96	-0.314808	0.0541663	-5.81188	6.18e-09	1.93e-07
ENSG00000146648	EGFR	epidermal growth factor receptor [Source:HGNC Symbol;Acc:HGNC:3236]	4213.97	0.299454	0.0515603	5.80785	6.33e-09	1.98e-07
ENSG00000198873	GRK5	G protein-coupled receptor kinase 5 [Source:HGNC Symbol;Acc:HGNC:4544]	699.128	0.499524	0.0860454	5.80535	6.42e-09	2.01e-07
ENSG00000116871	MAP7D1	MAP7 domain containing 1 [Source:HGNC Symbol;Acc:HGNC:25514]	3641.72	-0.329811	0.0568545	-5.80097	6.59e-09	2.06e-07
ENSG00000110876	SELPLG	selectin P ligand [Source:HGNC Symbol;Acc:HGNC:10722]	134.454	-0.874618	0.150852	-5.79784	6.72e-09	2.09e-07
ENSG00000117500	TMED5	transmembrane p24 trafficking protein 5 [Source:HGNC Symbol;Acc:HGNC:24251]	1609.59	0.395654	0.0682825	5.79437	6.86e-09	2.13e-07
ENSG00000124201	ZNFX1	zinc finger NFX1-type containing 1 [Source:HGNC Symbol;Acc:HGNC:29271]	2530	0.45042	0.0778179	5.78813	7.12e-09	2.21e-07
ENSG00000101365	IDH3B	isocitrate dehydrogenase (NAD(+)) 3 non-catalytic subunit beta [Source:HGNC Symbol;Acc:HGNC:5385]	936.333	-0.408435	0.0705669	-5.78791	7.13e-09	2.21e-07
ENSG00000115486	GGCX	gamma-glutamyl carboxylase [Source:HGNC Symbol;Acc:HGNC:4247]	1229.29	-0.417667	0.0722154	-5.78363	7.31e-09	2.27e-07
ENSG00000111897	SERINC1	serine incorporator 1 [Source:HGNC Symbol;Acc:HGNC:13464]	6571.22	0.257757	0.0446016	5.7791	7.51e-09	2.33e-07
ENSG00000186908	ZDHHC17	zinc finger DHHC-type palmitoyltransferase 17 [Source:HGNC Symbol;Acc:HGNC:18412]	451.774	-0.792062	0.137072	-5.77845	7.54e-09	2.33e-07
ENSG00000163104	SMARCAD1	SWI/SNF-related, matrix-associated actin-dependent regulator of chromatin, subfamily a, containing DEAD/H box 1 [Source:HGNC Symbol;Acc:HGNC:18398]	737.264	0.437539	0.0757628	5.77512	7.69e-09	2.38e-07
ENSG00000176788	BASP1	brain abundant membrane attached signal protein 1 [Source:HGNC Symbol;Acc:HGNC:957]	3870.27	-0.456378	0.0790693	-5.77187	7.84e-09	2.42e-07
ENSG00000119537	KDSR	3-ketodihydrosphingosine reductase [Source:HGNC Symbol;Acc:HGNC:4021]	1424.68	-0.329571	0.0571276	-5.76902	7.97e-09	2.46e-07
ENSG00000167515	TRAPPC2L	trafficking protein particle complex 2 like [Source:HGNC Symbol;Acc:HGNC:30887]	620.2	-0.493166	0.0855976	-5.76145	8.34e-09	2.57e-07
ENSG00000197780	TAF13	TATA-box binding protein associated factor 13 [Source:HGNC Symbol;Acc:HGNC:11546]	492.015	0.493138	0.0855943	5.76135	8.34e-09	2.57e-07
ENSG00000145919	BOD1	biorientation of chromosomes in cell division 1 [Source:HGNC Symbol;Acc:HGNC:25114]	1433.74	0.318009	0.0552483	5.756	8.61e-09	2.65e-07
ENSG00000188229	TUBB4B	tubulin beta 4B class IVb [Source:HGNC Symbol;Acc:HGNC:20771]	4101.69	-0.327243	0.0569052	-5.75067	8.89e-09	2.73e-07
ENSG00000180340	FZD2	frizzled class receptor 2 [Source:HGNC Symbol;Acc:HGNC:4040]	583.044	-0.510908	0.0889611	-5.74305	9.3e-09	2.85e-07
ENSG00000100350	FOXRED2	FAD dependent oxidoreductase domain containing 2 [Source:HGNC Symbol;Acc:HGNC:26264]	439.155	-0.496745	0.0865033	-5.7425	9.33e-09	2.86e-07
ENSG00000154822	PLCL2	phospholipase C like 2 [Source:HGNC Symbol;Acc:HGNC:9064]	701.087	0.495088	0.0862278	5.74163	9.38e-09	2.87e-07
ENSG00000102471	NDFIP2	Nedd4 family interacting protein 2 [Source:HGNC Symbol;Acc:HGNC:18537]	758.467	0.39979	0.0696643	5.73881	9.53e-09	2.91e-07
ENSG00000148110	MFSD14B	major facilitator superfamily domain containing 14B [Source:HGNC Symbol;Acc:HGNC:23376]	1619.88	0.307993	0.0536886	5.73665	9.66e-09	2.95e-07
ENSG00000129292	PHF20L1	PHD finger protein 20 like 1 [Source:HGNC Symbol;Acc:HGNC:24280]	1275.21	0.333184	0.0580834	5.73629	9.68e-09	2.95e-07
ENSG00000164294	GPX8	glutathione peroxidase 8 (putative) [Source:HGNC Symbol;Acc:HGNC:33100]	4307.31	0.316407	0.0551698	5.73514	9.74e-09	2.97e-07
ENSG00000055208	TAB2	TGF-beta activated kinase 1 (MAP3K7) binding protein 2 [Source:HGNC Symbol;Acc:HGNC:17075]	1334.4	0.441228	0.0769492	5.73402	9.81e-09	2.98e-07
ENSG00000163558	PRKCI	protein kinase C iota [Source:HGNC Symbol;Acc:HGNC:9404]	1066.67	-0.378777	0.066059	-5.73392	9.81e-09	2.98e-07
ENSG00000183287	CCBE1	collagen and calcium binding EGF domains 1 [Source:HGNC Symbol;Acc:HGNC:29426]	426.04	-0.730501	0.12742	-5.73301	9.87e-09	2.99e-07
ENSG00000205531	NAP1L4	nucleosome assembly protein 1 like 4 [Source:HGNC Symbol;Acc:HGNC:7640]	1820.36	-0.351511	0.0613423	-5.73032	1e-08	3.04e-07
ENSG00000108468	CBX1	chromobox 1 [Source:HGNC Symbol;Acc:HGNC:1551]	1841.6	0.308207	0.0537992	5.72885	1.01e-08	3.06e-07
ENSG00000206418	RAB12	RAB12, member RAS oncogene family [Source:HGNC Symbol;Acc:HGNC:31332]	868.357	-0.384036	0.06706	-5.72676	1.02e-08	3.1e-07
ENSG00000179134	SAMD4B	sterile alpha motif domain containing 4B [Source:HGNC Symbol;Acc:HGNC:25492]	4225.5	0.333077	0.0581763	5.7253	1.03e-08	3.12e-07
ENSG00000103319	EEF2K	eukaryotic elongation factor 2 kinase [Source:HGNC Symbol;Acc:HGNC:24615]	810.574	-0.371176	0.0648418	-5.72433	1.04e-08	3.13e-07
ENSG00000101193	GID8	GID complex subunit 8 homolog [Source:HGNC Symbol;Acc:HGNC:15857]	947.841	-0.347348	0.0607668	-5.71608	1.09e-08	3.29e-07
ENSG00000112697	TMEM30A	transmembrane protein 30A [Source:HGNC Symbol;Acc:HGNC:16667]	5564.27	0.26892	0.0470475	5.71593	1.09e-08	3.29e-07
ENSG00000135404	CD63	CD63 molecule [Source:HGNC Symbol;Acc:HGNC:1692]	19771.3	-0.315266	0.0551737	-5.71405	1.1e-08	3.32e-07
ENSG00000147100	SLC16A2	solute carrier family 16 member 2 [Source:HGNC Symbol;Acc:HGNC:10923]	778.499	-0.447521	0.078329	-5.71335	1.11e-08	3.33e-07
ENSG00000101126	ADNP	activity dependent neuroprotector homeobox [Source:HGNC Symbol;Acc:HGNC:15766]	2102.08	0.334518	0.0585615	5.71225	1.11e-08	3.35e-07
ENSG00000182240	BACE2	beta-secretase 2 [Source:HGNC Symbol;Acc:HGNC:934]	497.479	0.526548	0.0922791	5.70604	1.16e-08	3.47e-07
ENSG00000108946	PRKAR1A	protein kinase cAMP-dependent type I regulatory subunit alpha [Source:HGNC Symbol;Acc:HGNC:9388]	4621	0.268621	0.0471349	5.69899	1.21e-08	3.61e-07
ENSG00000178764	ZHX2	zinc fingers and homeoboxes 2 [Source:HGNC Symbol;Acc:HGNC:18513]	537.132	-0.567519	0.0997171	-5.69129	1.26e-08	3.77e-07
ENSG00000117758	STX12	syntaxin 12 [Source:HGNC Symbol;Acc:HGNC:11430]	2357.01	0.35561	0.0625111	5.68876	1.28e-08	3.82e-07
ENSG00000092621	PHGDH	phosphoglycerate dehydrogenase [Source:HGNC Symbol;Acc:HGNC:8923]	5869.46	-0.297799	0.0523585	-5.6877	1.29e-08	3.84e-07
ENSG00000109321	AREG	amphiregulin [Source:HGNC Symbol;Acc:HGNC:651]	17.1453	2.60118	0.457699	5.68317	1.32e-08	3.94e-07
ENSG00000171109	MFN1	mitofusin 1 [Source:HGNC Symbol;Acc:HGNC:18262]	1078.74	0.372438	0.0655615	5.68074	1.34e-08	3.99e-07
ENSG00000171863	RPS7	ribosomal protein S7 [Source:HGNC Symbol;Acc:HGNC:10440]	7826.49	-0.299306	0.0527029	-5.67912	1.35e-08	4.03e-07
ENSG00000156162	DPY19L4	dpy-19 like 4 [Source:HGNC Symbol;Acc:HGNC:27829]	833.227	0.369406	0.065052	5.67863	1.36e-08	4.03e-07
ENSG00000143458	GABPB2	GA binding protein transcription factor subunit beta 2 [Source:HGNC Symbol;Acc:HGNC:28441]	538.8	0.464899	0.0819685	5.67168	1.41e-08	4.2e-07
ENSG00000160539	PLPP7	phospholipid phosphatase 7 (inactive) [Source:HGNC Symbol;Acc:HGNC:28174]	223.142	-0.648356	0.114319	-5.67144	1.42e-08	4.2e-07
ENSG00000107679	PLEKHA1	pleckstrin homology domain containing A1 [Source:HGNC Symbol;Acc:HGNC:14335]	738.277	0.415199	0.0732854	5.6655	1.47e-08	4.34e-07
ENSG00000168769	TET2	tet methylcytosine dioxygenase 2 [Source:HGNC Symbol;Acc:HGNC:25941]	276.12	-0.643685	0.113659	-5.66328	1.49e-08	4.39e-07
ENSG00000111341	MGP	matrix Gla protein [Source:HGNC Symbol;Acc:HGNC:7060]	746.501	-0.794557	0.14031	-5.66287	1.49e-08	4.4e-07
ENSG00000110066	KMT5B	lysine methyltransferase 5B [Source:HGNC Symbol;Acc:HGNC:24283]	805.686	0.385422	0.0680782	5.66146	1.5e-08	4.43e-07
ENSG00000247596	TWF2	twinfilin actin binding protein 2 [Source:HGNC Symbol;Acc:HGNC:9621]	1765.96	-0.526097	0.092933	-5.66104	1.5e-08	4.44e-07
ENSG00000214114	MYCBP	MYC binding protein [Source:HGNC Symbol;Acc:HGNC:7554]	108.504	0.904481	0.159899	5.65659	1.54e-08	4.55e-07
ENSG00000004399	PLXND1	plexin D1 [Source:HGNC Symbol;Acc:HGNC:9107]	13719.1	0.312377	0.0552884	5.64997	1.6e-08	4.72e-07
ENSG00000104756	KCTD9	potassium channel tetramerization domain containing 9 [Source:HGNC Symbol;Acc:HGNC:22401]	1313.44	0.373708	0.0661582	5.6487	1.62e-08	4.75e-07
ENSG00000115091	ACTR3	actin related protein 3 [Source:HGNC Symbol;Acc:HGNC:170]	4077.55	0.321812	0.0569884	5.64698	1.63e-08	4.79e-07
ENSG00000197930	ERO1A	endoplasmic reticulum oxidoreductase 1 alpha [Source:HGNC Symbol;Acc:HGNC:13280]	1645.64	0.401102	0.0710349	5.64655	1.64e-08	4.8e-07
ENSG00000128590	DNAJB9	DnaJ heat shock protein family (Hsp40) member B9 [Source:HGNC Symbol;Acc:HGNC:6968]	517.368	0.565631	0.100178	5.64623	1.64e-08	4.8e-07
ENSG00000182326	C1S	complement C1s [Source:HGNC Symbol;Acc:HGNC:1247]	44225.2	-0.235136	0.0416522	-5.64522	1.65e-08	4.83e-07
ENSG00000160752	FDPS	farnesyl diphosphate synthase [Source:HGNC Symbol;Acc:HGNC:3631]	7252.49	-0.378891	0.0671265	-5.64443	1.66e-08	4.84e-07
ENSG00000169826	CSGALNACT2	chondroitin sulfate N-acetylgalactosaminyltransferase 2 [Source:HGNC Symbol;Acc:HGNC:24292]	901.977	0.386134	0.0684111	5.64432	1.66e-08	4.84e-07
ENSG00000186814	ZSCAN30	zinc finger and SCAN domain containing 30 [Source:HGNC Symbol;Acc:HGNC:33517]	484.27	0.528846	0.0937178	5.64297	1.67e-08	4.87e-07
ENSG00000166171	DPCD	deleted in primary ciliary dyskinesia homolog (mouse) [Source:HGNC Symbol;Acc:HGNC:24542]	282.884	-0.579259	0.10267	-5.64194	1.68e-08	4.9e-07
ENSG00000169379	ARL13B	ADP ribosylation factor like GTPase 13B [Source:HGNC Symbol;Acc:HGNC:25419]	301.996	0.538223	0.0954217	5.64046	1.7e-08	4.94e-07
ENSG00000148225	WDR31	WD repeat domain 31 [Source:HGNC Symbol;Acc:HGNC:21421]	142.194	-0.861182	0.152703	-5.63957	1.7e-08	4.96e-07
ENSG00000172262	ZNF131	zinc finger protein 131 [Source:HGNC Symbol;Acc:HGNC:12915]	583.786	0.455598	0.080925	5.62987	1.8e-08	5.24e-07
ENSG00000182871	COL18A1	collagen type XVIII alpha 1 chain [Source:HGNC Symbol;Acc:HGNC:2195]	12321	-0.470581	0.0836168	-5.62783	1.82e-08	5.29e-07
ENSG00000164093	PITX2	paired like homeodomain 2 [Source:HGNC Symbol;Acc:HGNC:9005]	369.765	-0.664427	0.118188	-5.62176	1.89e-08	5.48e-07
ENSG00000125841	NRSN2	neurensin 2 [Source:HGNC Symbol;Acc:HGNC:16229]	1562.92	-0.331555	0.0589845	-5.62106	1.9e-08	5.49e-07
ENSG00000178904	DPY19L3	dpy-19 like C-mannosyltransferase 3 [Source:HGNC Symbol;Acc:HGNC:27120]	931.199	0.355581	0.0632635	5.62064	1.9e-08	5.5e-07
ENSG00000112419	PHACTR2	phosphatase and actin regulator 2 [Source:HGNC Symbol;Acc:HGNC:20956]	803.6	0.422475	0.0751788	5.6196	1.91e-08	5.53e-07
ENSG00000083799	CYLD	CYLD lysine 63 deubiquitinase [Source:HGNC Symbol;Acc:HGNC:2584]	1074.51	-0.428796	0.0763257	-5.61797	1.93e-08	5.57e-07
ENSG00000181045	SLC26A11	solute carrier family 26 member 11 [Source:HGNC Symbol;Acc:HGNC:14471]	332.586	-0.529293	0.0943175	-5.61183	2e-08	5.77e-07
ENSG00000170471	RALGAPB	Ral GTPase activating protein non-catalytic subunit beta [Source:HGNC Symbol;Acc:HGNC:29221]	2113.02	0.334853	0.0597141	5.60761	2.05e-08	5.91e-07
ENSG00000160917	CPSF4	cleavage and polyadenylation specific factor 4 [Source:HGNC Symbol;Acc:HGNC:2327]	529.723	0.428939	0.076507	5.60652	2.06e-08	5.94e-07
ENSG00000153250	RBMS1	RNA binding motif single stranded interacting protein 1 [Source:HGNC Symbol;Acc:HGNC:9907]	2376.65	0.35844	0.0639905	5.60146	2.13e-08	6.11e-07
ENSG00000146909	NOM1	nucleolar protein with MIF4G domain 1 [Source:HGNC Symbol;Acc:HGNC:13244]	575.189	0.440013	0.0785611	5.6009	2.13e-08	6.12e-07
ENSG00000176438	SYNE3	spectrin repeat containing nuclear envelope family member 3 [Source:HGNC Symbol;Acc:HGNC:19861]	3815.45	0.442607	0.0790318	5.60037	2.14e-08	6.13e-07
ENSG00000066117	SMARCD1	SWI/SNF related, matrix associated, actin dependent regulator of chromatin, subfamily d, member 1 [Source:HGNC Symbol;Acc:HGNC:11106]	1180.35	-0.375912	0.0671287	-5.59988	2.15e-08	6.14e-07
ENSG00000113441	LNPEP	leucyl and cystinyl aminopeptidase [Source:HGNC Symbol;Acc:HGNC:6656]	1377.4	-0.397705	0.0710349	-5.59872	2.16e-08	6.17e-07
ENSG00000175879	HOXD8	homeobox D8 [Source:HGNC Symbol;Acc:HGNC:5139]	472.125	0.465705	0.0831799	5.59878	2.16e-08	6.17e-07
ENSG00000127870	RNF6	ring finger protein 6 [Source:HGNC Symbol;Acc:HGNC:10069]	1315.62	0.437156	0.0781207	5.59591	2.19e-08	6.27e-07
ENSG00000100320	RBFOX2	RNA binding fox-1 homolog 2 [Source:HGNC Symbol;Acc:HGNC:9906]	4745.03	0.319565	0.0571088	5.59572	2.2e-08	6.27e-07
ENSG00000135473	PAN2	poly(A) specific ribonuclease subunit PAN2 [Source:HGNC Symbol;Acc:HGNC:20074]	745.21	0.437309	0.0782071	5.59168	2.25e-08	6.41e-07
ENSG00000185088	RPS27L	ribosomal protein S27 like [Source:HGNC Symbol;Acc:HGNC:18476]	2053.59	-0.264502	0.0473101	-5.59081	2.26e-08	6.43e-07
ENSG00000131477	RAMP2	receptor activity modifying protein 2 [Source:HGNC Symbol;Acc:HGNC:9844]	128.551	-1.03293	0.184832	-5.58848	2.29e-08	6.51e-07
ENSG00000140497	SCAMP2	secretory carrier membrane protein 2 [Source:HGNC Symbol;Acc:HGNC:10564]	1257.14	-0.347484	0.062207	-5.58592	2.32e-08	6.6e-07
ENSG00000150967	ABCB9	ATP binding cassette subfamily B member 9 [Source:HGNC Symbol;Acc:HGNC:50]	101.712	-0.978724	0.175388	-5.58033	2.4e-08	6.81e-07
ENSG00000069020	MAST4	microtubule associated serine/threonine kinase family member 4 [Source:HGNC Symbol;Acc:HGNC:19037]	443.326	-0.525587	0.0942448	-5.57682	2.45e-08	6.94e-07
ENSG00000155465	SLC7A7	solute carrier family 7 member 7 [Source:HGNC Symbol;Acc:HGNC:11065]	106.481	-1.122	0.201219	-5.57601	2.46e-08	6.97e-07
ENSG00000081014	AP4E1	adaptor related protein complex 4 subunit epsilon 1 [Source:HGNC Symbol;Acc:HGNC:573]	678.734	0.461014	0.0827092	5.57392	2.49e-08	7.04e-07
ENSG00000086189	DIMT1	DIMT1 rRNA methyltransferase and ribosome maturation factor [Source:HGNC Symbol;Acc:HGNC:30217]	545.185	0.435868	0.0782298	5.57164	2.52e-08	7.13e-07
ENSG00000139263	LRIG3	leucine rich repeats and immunoglobulin like domains 3 [Source:HGNC Symbol;Acc:HGNC:30991]	1487.84	-0.392207	0.0704604	-5.56634	2.6e-08	7.34e-07
ENSG00000011021	CLCN6	chloride voltage-gated channel 6 [Source:HGNC Symbol;Acc:HGNC:2024]	1048.25	-0.35414	0.0636606	-5.56294	2.65e-08	7.48e-07
ENSG00000122958	VPS26A	VPS26, retromer complex component A [Source:HGNC Symbol;Acc:HGNC:12711]	1453.55	0.444447	0.0799061	5.56212	2.67e-08	7.51e-07
ENSG00000104219	ZDHHC2	zinc finger DHHC-type palmitoyltransferase 2 [Source:HGNC Symbol;Acc:HGNC:18469]	336.692	-0.532274	0.0957063	-5.56154	2.67e-08	7.52e-07
ENSG00000066583	ISOC1	isochorismatase domain containing 1 [Source:HGNC Symbol;Acc:HGNC:24254]	379.486	-0.586192	0.105429	-5.56007	2.7e-08	7.58e-07
ENSG00000162614	NEXN	nexilin F-actin binding protein [Source:HGNC Symbol;Acc:HGNC:29557]	1148.11	0.454421	0.0817312	5.55994	2.7e-08	7.58e-07
ENSG00000174282	ZBTB4	zinc finger and BTB domain containing 4 [Source:HGNC Symbol;Acc:HGNC:23847]	3713.66	-0.265976	0.0478886	-5.55406	2.79e-08	7.82e-07
ENSG00000097033	SH3GLB1	SH3 domain containing GRB2 like, endophilin B1 [Source:HGNC Symbol;Acc:HGNC:10833]	3846.02	0.239372	0.0430986	5.55407	2.79e-08	7.82e-07
ENSG00000145293	ENOPH1	enolase-phosphatase 1 [Source:HGNC Symbol;Acc:HGNC:24599]	641.559	-0.416535	0.0750026	-5.55361	2.8e-08	7.83e-07
ENSG00000104164	BLOC1S6	biogenesis of lysosomal organelles complex 1 subunit 6 [Source:HGNC Symbol;Acc:HGNC:8549]	1572.61	-0.36076	0.0649809	-5.55178	2.83e-08	7.91e-07
ENSG00000197183	NOL4L	nucleolar protein 4 like [Source:HGNC Symbol;Acc:HGNC:16106]	160.337	-0.72546	0.130698	-5.55065	2.85e-08	7.94e-07
ENSG00000128915	ICE2	interactor of little elongation complex ELL subunit 2 [Source:HGNC Symbol;Acc:HGNC:29885]	799.477	0.449423	0.0809667	5.55071	2.85e-08	7.94e-07
ENSG00000063587	ZNF275	zinc finger protein 275 [Source:HGNC Symbol;Acc:HGNC:13069]	522.957	-0.563286	0.101539	-5.54749	2.9e-08	8.08e-07
ENSG00000105677	TMEM147	transmembrane protein 147 [Source:HGNC Symbol;Acc:HGNC:30414]	942.531	-0.385926	0.0695797	-5.54654	2.91e-08	8.11e-07
ENSG00000248869	LINC02511	long intergenic non-protein coding RNA 2511 [Source:HGNC Symbol;Acc:HGNC:53500]	182.55	0.669721	0.120792	5.54444	2.95e-08	8.2e-07
ENSG00000163930	BAP1	BRCA1 associated protein 1 [Source:HGNC Symbol;Acc:HGNC:950]	1986.99	0.300789	0.0542918	5.54022	3.02e-08	8.39e-07
ENSG00000144028	SNRNP200	small nuclear ribonucleoprotein U5 subunit 200 [Source:HGNC Symbol;Acc:HGNC:30859]	4229.05	-0.246641	0.0445324	-5.53846	3.05e-08	8.47e-07
ENSG00000196562	SULF2	sulfatase 2 [Source:HGNC Symbol;Acc:HGNC:20392]	1624	-0.634139	0.114533	-5.53673	3.08e-08	8.55e-07
ENSG00000157800	SLC37A3	solute carrier family 37 member 3 [Source:HGNC Symbol;Acc:HGNC:20651]	765.727	0.419991	0.0759087	5.53285	3.15e-08	8.73e-07
ENSG00000178719	GRINA	glutamate ionotropic receptor NMDA type subunit associated protein 1 [Source:HGNC Symbol;Acc:HGNC:4589]	5777.24	-0.286124	0.0517154	-5.53267	3.15e-08	8.73e-07
ENSG00000159131	GART	phosphoribosylglycinamide formyltransferase, phosphoribosylglycinamide synthetase, phosphoribosylaminoimidazole synthetase [Source:HGNC Symbol;Acc:HGNC:4163]	1561.48	0.350609	0.0633821	5.53168	3.17e-08	8.77e-07
ENSG00000127920	GNG11	G protein subunit gamma 11 [Source:HGNC Symbol;Acc:HGNC:4403]	773.881	0.690741	0.124995	5.52615	3.27e-08	9.04e-07
ENSG00000153214	TMEM87B	transmembrane protein 87B [Source:HGNC Symbol;Acc:HGNC:25913]	933.623	0.361736	0.0654633	5.52578	3.28e-08	9.05e-07
ENSG00000099804	CDC34	cell division cycle 34, ubiqiutin conjugating enzyme [Source:HGNC Symbol;Acc:HGNC:1734]	1026.23	-0.342865	0.0620603	-5.5247	3.3e-08	9.1e-07
ENSG00000169504	CLIC4	chloride intracellular channel 4 [Source:HGNC Symbol;Acc:HGNC:13518]	13804.7	0.3134	0.0567353	5.5239	3.32e-08	9.13e-07
ENSG00000102931	ARL2BP	ADP ribosylation factor like GTPase 2 binding protein [Source:HGNC Symbol;Acc:HGNC:17146]	1361.76	-0.359532	0.0651451	-5.51893	3.41e-08	9.38e-07
ENSG00000156017	CARNMT1	carnosine N-methyltransferase 1 [Source:HGNC Symbol;Acc:HGNC:23435]	386.536	0.48109	0.0871902	5.51771	3.43e-08	9.44e-07
ENSG00000133597	ADCK2	aarF domain containing kinase 2 [Source:HGNC Symbol;Acc:HGNC:19039]	317.718	0.522604	0.0947378	5.51632	3.46e-08	9.5e-07
ENSG00000132676	DAP3	death associated protein 3 [Source:HGNC Symbol;Acc:HGNC:2673]	1958.53	-0.288168	0.0522755	-5.51249	3.54e-08	9.7e-07
ENSG00000133678	TMEM254	transmembrane protein 254 [Source:HGNC Symbol;Acc:HGNC:25804]	569.748	0.457853	0.0830608	5.51226	3.54e-08	9.7e-07
ENSG00000145220	LYAR	Ly1 antibody reactive [Source:HGNC Symbol;Acc:HGNC:26021]	290.617	0.556008	0.100873	5.51195	3.55e-08	9.71e-07
ENSG00000165102	HGSNAT	heparan-alpha-glucosaminide N-acetyltransferase [Source:HGNC Symbol;Acc:HGNC:26527]	3157.44	-0.285202	0.0517473	-5.51144	3.56e-08	9.73e-07
ENSG00000100030	MAPK1	mitogen-activated protein kinase 1 [Source:HGNC Symbol;Acc:HGNC:6871]	3784.72	0.267577	0.0485562	5.51067	3.57e-08	9.76e-07
ENSG00000183723	CMTM4	CKLF like MARVEL transmembrane domain containing 4 [Source:HGNC Symbol;Acc:HGNC:19175]	881.001	0.382393	0.0694264	5.50789	3.63e-08	9.91e-07
ENSG00000101974	ATP11C	ATPase phospholipid transporting 11C [Source:HGNC Symbol;Acc:HGNC:13554]	1113.53	0.319107	0.0579971	5.50212	3.75e-08	1.02e-06
ENSG00000173540	GMPPB	GDP-mannose pyrophosphorylase B [Source:HGNC Symbol;Acc:HGNC:22932]	700.287	-0.463536	0.0842557	-5.50154	3.76e-08	1.03e-06
ENSG00000155792	DEPTOR	DEP domain containing MTOR interacting protein [Source:HGNC Symbol;Acc:HGNC:22953]	1933.84	-0.590442	0.107344	-5.50049	3.79e-08	1.03e-06
ENSG00000152601	MBNL1	muscleblind like splicing regulator 1 [Source:HGNC Symbol;Acc:HGNC:6923]	3582.72	0.302175	0.05495	5.49908	3.82e-08	1.04e-06
ENSG00000169410	PTPN9	protein tyrosine phosphatase non-receptor type 9 [Source:HGNC Symbol;Acc:HGNC:9661]	1371.08	0.339631	0.0617773	5.49766	3.85e-08	1.04e-06
ENSG00000134686	PHC2	polyhomeotic homolog 2 [Source:HGNC Symbol;Acc:HGNC:3183]	1975.14	0.409455	0.0745268	5.49407	3.93e-08	1.07e-06
ENSG00000015413	DPEP1	dipeptidase 1 [Source:HGNC Symbol;Acc:HGNC:3002]	59.0199	-1.24948	0.227634	-5.48898	4.04e-08	1.1e-06
ENSG00000167186	COQ7	coenzyme Q7, hydroxylase [Source:HGNC Symbol;Acc:HGNC:2244]	286.086	-0.658966	0.120105	-5.48659	4.1e-08	1.11e-06
ENSG00000171067	C11orf24	chromosome 11 open reading frame 24 [Source:HGNC Symbol;Acc:HGNC:1174]	1219.72	-0.358267	0.0653092	-5.4857	4.12e-08	1.11e-06
ENSG00000154556	SORBS2	sorbin and SH3 domain containing 2 [Source:HGNC Symbol;Acc:HGNC:24098]	244.808	0.63711	0.116153	5.48507	4.13e-08	1.12e-06
ENSG00000150687	PRSS23	serine protease 23 [Source:HGNC Symbol;Acc:HGNC:14370]	7555.55	-0.280812	0.0512142	-5.4831	4.18e-08	1.13e-06
ENSG00000173757	STAT5B	signal transducer and activator of transcription 5B [Source:HGNC Symbol;Acc:HGNC:11367]	1420.21	-0.31815	0.0580354	-5.482	4.21e-08	1.13e-06
ENSG00000134954	ETS1	ETS proto-oncogene 1, transcription factor [Source:HGNC Symbol;Acc:HGNC:3488]	2034.33	0.366976	0.0669624	5.48033	4.25e-08	1.14e-06
ENSG00000095383	TBC1D2	TBC1 domain family member 2 [Source:HGNC Symbol;Acc:HGNC:18026]	657.513	-0.508839	0.0928898	-5.47788	4.3e-08	1.16e-06
ENSG00000075426	FOSL2	FOS like 2, AP-1 transcription factor subunit [Source:HGNC Symbol;Acc:HGNC:3798]	3726.35	-0.287715	0.0525694	-5.47306	4.42e-08	1.19e-06
ENSG00000231711	LINC00899	long intergenic non-protein coding RNA 899 [Source:HGNC Symbol;Acc:HGNC:48583]	150.779	0.814386	0.14882	5.4723	4.44e-08	1.19e-06
ENSG00000109854	HTATIP2	HIV-1 Tat interactive protein 2 [Source:HGNC Symbol;Acc:HGNC:16637]	1012.17	0.394823	0.0721705	5.4707	4.48e-08	1.2e-06
ENSG00000103316	CRYM	crystallin mu [Source:HGNC Symbol;Acc:HGNC:2418]	24.9491	-1.91266	0.349729	-5.46898	4.53e-08	1.21e-06
ENSG00000115419	GLS	glutaminase [Source:HGNC Symbol;Acc:HGNC:4331]	2752.28	0.379668	0.0694592	5.46606	4.6e-08	1.23e-06
ENSG00000198832	SELENOM	selenoprotein M [Source:HGNC Symbol;Acc:HGNC:30397]	1866.54	-0.45339	0.0829781	-5.46397	4.66e-08	1.25e-06
ENSG00000183576	SETD3	SET domain containing 3, actin histidine methyltransferase [Source:HGNC Symbol;Acc:HGNC:20493]	1464.97	0.350812	0.0642077	5.46371	4.66e-08	1.25e-06
ENSG00000120438	TCP1	t-complex 1 [Source:HGNC Symbol;Acc:HGNC:11655]	3349.71	0.240089	0.0439829	5.45868	4.8e-08	1.28e-06
ENSG00000196704	AMZ2	archaelysin family metallopeptidase 2 [Source:HGNC Symbol;Acc:HGNC:28041]	1098.31	0.363921	0.0666789	5.45781	4.82e-08	1.29e-06
ENSG00000172716	SLFN11	schlafen family member 11 [Source:HGNC Symbol;Acc:HGNC:26633]	1005.4	-0.414275	0.0759357	-5.45561	4.88e-08	1.3e-06
ENSG00000163527	STT3B	STT3 oligosaccharyltransferase complex catalytic subunit B [Source:HGNC Symbol;Acc:HGNC:30611]	3969	0.304374	0.0557941	5.45531	4.89e-08	1.3e-06
ENSG00000188428	BLOC1S5	biogenesis of lysosomal organelles complex 1 subunit 5 [Source:HGNC Symbol;Acc:HGNC:18561]	161.328	-0.863586	0.158321	-5.45465	4.91e-08	1.3e-06
ENSG00000143093	STRIP1	striatin interacting protein 1 [Source:HGNC Symbol;Acc:HGNC:25916]	1032.19	0.325331	0.0596433	5.45461	4.91e-08	1.3e-06
ENSG00000165197	VEGFD	vascular endothelial growth factor D [Source:HGNC Symbol;Acc:HGNC:3708]	139.098	-0.828885	0.151989	-5.45358	4.94e-08	1.31e-06
ENSG00000120437	ACAT2	acetyl-CoA acetyltransferase 2 [Source:HGNC Symbol;Acc:HGNC:94]	1872.17	-0.322945	0.0592158	-5.45369	4.93e-08	1.31e-06
ENSG00000156804	FBXO32	F-box protein 32 [Source:HGNC Symbol;Acc:HGNC:16731]	454.675	-0.568545	0.10431	-5.45054	5.02e-08	1.33e-06
ENSG00000167785	ZNF558	zinc finger protein 558 [Source:HGNC Symbol;Acc:HGNC:26422]	531.612	0.450461	0.0826489	5.4503	5.03e-08	1.33e-06
ENSG00000165912	PACSIN3	protein kinase C and casein kinase substrate in neurons 3 [Source:HGNC Symbol;Acc:HGNC:8572]	362.095	-0.657209	0.120635	-5.44793	5.1e-08	1.35e-06
ENSG00000168374	ARF4	ADP ribosylation factor 4 [Source:HGNC Symbol;Acc:HGNC:655]	5336.87	0.299748	0.0550244	5.44754	5.11e-08	1.35e-06
ENSG00000198176	TFDP1	transcription factor Dp-1 [Source:HGNC Symbol;Acc:HGNC:11749]	2134.73	0.285964	0.0525294	5.44389	5.21e-08	1.37e-06
ENSG00000055070	SZRD1	SUZ RNA binding domain containing 1 [Source:HGNC Symbol;Acc:HGNC:30232]	4910.46	0.258064	0.0474114	5.44309	5.24e-08	1.38e-06
ENSG00000142871	CCN1	cellular communication network factor 1 [Source:HGNC Symbol;Acc:HGNC:2654]	9802.26	0.358075	0.0657942	5.44235	5.26e-08	1.38e-06
ENSG00000114853	ZBTB47	zinc finger and BTB domain containing 47 [Source:HGNC Symbol;Acc:HGNC:26955]	2051.06	-0.296323	0.0544602	-5.44109	5.3e-08	1.39e-06
ENSG00000144560	VGLL4	vestigial like family member 4 [Source:HGNC Symbol;Acc:HGNC:28966]	1778.55	0.328862	0.0604608	5.43927	5.35e-08	1.41e-06
ENSG00000159403	C1R	complement C1r [Source:HGNC Symbol;Acc:HGNC:1246]	32035.5	-0.350585	0.064516	-5.43408	5.51e-08	1.45e-06
ENSG00000099203	TMED1	transmembrane p24 trafficking protein 1 [Source:HGNC Symbol;Acc:HGNC:17291]	696.847	-0.395915	0.0729034	-5.43067	5.61e-08	1.47e-06
ENSG00000138594	TMOD3	tropomodulin 3 [Source:HGNC Symbol;Acc:HGNC:11873]	2422.81	0.358855	0.0660851	5.4302	5.63e-08	1.47e-06
ENSG00000033178	UBA6	ubiquitin like modifier activating enzyme 6 [Source:HGNC Symbol;Acc:HGNC:25581]	690.602	0.425303	0.078349	5.42832	5.69e-08	1.49e-06
ENSG00000169231	THBS3	thrombospondin 3 [Source:HGNC Symbol;Acc:HGNC:11787]	2437.43	-1.12012	0.206392	-5.42712	5.73e-08	1.5e-06
ENSG00000164187	LMBRD2	LMBR1 domain containing 2 [Source:HGNC Symbol;Acc:HGNC:25287]	512.24	0.527273	0.0971627	5.4267	5.74e-08	1.5e-06
ENSG00000174851	YIF1A	Yip1 interacting factor homolog A, membrane trafficking protein [Source:HGNC Symbol;Acc:HGNC:16688]	1230.76	-0.388076	0.0715803	-5.42154	5.91e-08	1.54e-06
ENSG00000113648	MACROH2A1	macroH2A.1 histone [Source:HGNC Symbol;Acc:HGNC:4740]	1631.87	0.30981	0.057201	5.41616	6.09e-08	1.59e-06
ENSG00000197555	SIPA1L1	signal induced proliferation associated 1 like 1 [Source:HGNC Symbol;Acc:HGNC:20284]	2517.24	-0.299578	0.0553676	-5.4107	6.28e-08	1.64e-06
ENSG00000229563	LINC01204	long intergenic non-protein coding RNA 1204 [Source:HGNC Symbol;Acc:HGNC:49635]	38.2596	1.48766	0.274963	5.4104	6.29e-08	1.64e-06
ENSG00000064309	CDON	cell adhesion associated, oncogene regulated [Source:HGNC Symbol;Acc:HGNC:17104]	363.906	-0.633989	0.1172	-5.40946	6.32e-08	1.64e-06
ENSG00000100242	SUN2	Sad1 and UNC84 domain containing 2 [Source:HGNC Symbol;Acc:HGNC:14210]	2866.79	0.315358	0.0583031	5.40894	6.34e-08	1.65e-06
ENSG00000143867	OSR1	odd-skipped related transcription factor 1 [Source:HGNC Symbol;Acc:HGNC:8111]	715.442	-0.439668	0.0813004	-5.40795	6.37e-08	1.65e-06
ENSG00000183137	CEP57L1	centrosomal protein 57 like 1 [Source:HGNC Symbol;Acc:HGNC:21561]	225.084	0.609394	0.112767	5.40402	6.52e-08	1.69e-06
ENSG00000110435	PDHX	pyruvate dehydrogenase complex component X [Source:HGNC Symbol;Acc:HGNC:21350]	621.487	-0.517083	0.0956943	-5.40349	6.54e-08	1.69e-06
ENSG00000107819	SFXN3	sideroflexin 3 [Source:HGNC Symbol;Acc:HGNC:16087]	1771.76	0.414721	0.0767568	5.40305	6.55e-08	1.69e-06
ENSG00000134852	CLOCK	clock circadian regulator [Source:HGNC Symbol;Acc:HGNC:2082]	1137.87	0.372859	0.0690071	5.40319	6.55e-08	1.69e-06
ENSG00000086475	SEPHS1	selenophosphate synthetase 1 [Source:HGNC Symbol;Acc:HGNC:19685]	1326.71	0.297616	0.0550932	5.40206	6.59e-08	1.7e-06
ENSG00000162300	ZFPL1	zinc finger protein like 1 [Source:HGNC Symbol;Acc:HGNC:12868]	553.668	-0.470458	0.0870922	-5.40184	6.6e-08	1.7e-06
ENSG00000170846	AC093323.1	Putative MORF4 family-associated protein 1-like protein UPP [Source:UniProtKB/Swiss-Prot;Acc:B2RBV5]	302.138	0.596072	0.11037	5.40067	6.64e-08	1.71e-06
ENSG00000143320	CRABP2	cellular retinoic acid binding protein 2 [Source:HGNC Symbol;Acc:HGNC:2339]	2154.59	-0.24759	0.0458656	-5.39816	6.73e-08	1.73e-06
ENSG00000113552	GNPDA1	glucosamine-6-phosphate deaminase 1 [Source:HGNC Symbol;Acc:HGNC:4417]	1409.06	-0.433272	0.0802759	-5.39728	6.77e-08	1.74e-06
ENSG00000143622	RIT1	Ras like without CAAX 1 [Source:HGNC Symbol;Acc:HGNC:10023]	729.708	0.385305	0.0714235	5.39465	6.87e-08	1.76e-06
ENSG00000121931	LRIF1	ligand dependent nuclear receptor interacting factor 1 [Source:HGNC Symbol;Acc:HGNC:30299]	508.988	0.427207	0.079212	5.39321	6.92e-08	1.78e-06
ENSG00000139644	TMBIM6	transmembrane BAX inhibitor motif containing 6 [Source:HGNC Symbol;Acc:HGNC:11723]	14631.3	0.215422	0.0399567	5.3914	6.99e-08	1.79e-06
ENSG00000171222	SCAND1	SCAN domain containing 1 [Source:HGNC Symbol;Acc:HGNC:10566]	681.419	-0.42582	0.079067	-5.38557	7.22e-08	1.85e-06
ENSG00000138760	SCARB2	scavenger receptor class B member 2 [Source:HGNC Symbol;Acc:HGNC:1665]	9632.66	0.261467	0.0485482	5.38572	7.22e-08	1.85e-06
ENSG00000151657	KIN	Kin17 DNA and RNA binding protein [Source:HGNC Symbol;Acc:HGNC:6327]	253.293	0.560956	0.104175	5.38474	7.25e-08	1.86e-06
ENSG00000109220	CHIC2	cysteine rich hydrophobic domain 2 [Source:HGNC Symbol;Acc:HGNC:1935]	461.079	0.467316	0.0868112	5.38314	7.32e-08	1.87e-06
ENSG00000137492	THAP12	THAP domain containing 12 [Source:HGNC Symbol;Acc:HGNC:9440]	1120.59	0.373691	0.0694172	5.38326	7.31e-08	1.87e-06
ENSG00000163344	PMVK	phosphomevalonate kinase [Source:HGNC Symbol;Acc:HGNC:9141]	758.601	-0.429684	0.0798952	-5.37809	7.53e-08	1.92e-06
ENSG00000142733	MAP3K6	mitogen-activated protein kinase kinase kinase 6 [Source:HGNC Symbol;Acc:HGNC:6858]	868.457	-0.42277	0.078622	-5.37724	7.56e-08	1.93e-06
ENSG00000100284	TOM1	target of myb1 membrane trafficking protein [Source:HGNC Symbol;Acc:HGNC:11982]	1622.27	-0.41097	0.0764305	-5.37704	7.57e-08	1.93e-06
ENSG00000164056	SPRY1	sprouty RTK signaling antagonist 1 [Source:HGNC Symbol;Acc:HGNC:11269]	615.227	0.472209	0.0878819	5.37322	7.73e-08	1.97e-06
ENSG00000070061	ELP1	elongator complex protein 1 [Source:HGNC Symbol;Acc:HGNC:5959]	1337.03	0.31522	0.058709	5.36919	7.91e-08	2.01e-06
ENSG00000141068	KSR1	kinase suppressor of ras 1 [Source:HGNC Symbol;Acc:HGNC:6465]	464.786	-0.523623	0.0975322	-5.36871	7.93e-08	2.01e-06
ENSG00000101400	SNTA1	syntrophin alpha 1 [Source:HGNC Symbol;Acc:HGNC:11167]	1077.4	-0.41923	0.0781709	-5.36299	8.19e-08	2.08e-06
ENSG00000149257	SERPINH1	serpin family H member 1 [Source:HGNC Symbol;Acc:HGNC:1546]	43033.7	-0.262615	0.0489842	-5.36121	8.27e-08	2.09e-06
ENSG00000104660	LEPROTL1	leptin receptor overlapping transcript like 1 [Source:HGNC Symbol;Acc:HGNC:6555]	485.74	-0.531229	0.0991605	-5.35726	8.45e-08	2.14e-06
ENSG00000168300	PCMTD1	protein-L-isoaspartate (D-aspartate) O-methyltransferase domain containing 1 [Source:HGNC Symbol;Acc:HGNC:30483]	867.937	0.397505	0.0742399	5.35433	8.59e-08	2.17e-06
ENSG00000225190	PLEKHM1	pleckstrin homology and RUN domain containing M1 [Source:HGNC Symbol;Acc:HGNC:29017]	1088.53	-0.367926	0.0687511	-5.35157	8.72e-08	2.2e-06
ENSG00000230067	HSPD1P6	heat shock protein family D (Hsp60) member 1 pseudogene 6 [Source:HGNC Symbol;Acc:HGNC:5267]	32.8939	1.66663	0.311491	5.35049	8.77e-08	2.21e-06
ENSG00000006530	AGK	acylglycerol kinase [Source:HGNC Symbol;Acc:HGNC:21869]	410.349	0.490419	0.0916576	5.35056	8.77e-08	2.21e-06
ENSG00000172819	RARG	retinoic acid receptor gamma [Source:HGNC Symbol;Acc:HGNC:9866]	591.761	-0.453783	0.0848412	-5.34861	8.86e-08	2.23e-06
ENSG00000122026	RPL21	ribosomal protein L21 [Source:HGNC Symbol;Acc:HGNC:10313]	10584.2	0.282716	0.0528969	5.34467	9.06e-08	2.28e-06
ENSG00000184992	BRI3BP	BRI3 binding protein [Source:HGNC Symbol;Acc:HGNC:14251]	278.393	-0.582159	0.108929	-5.34439	9.07e-08	2.28e-06
ENSG00000167363	FN3K	fructosamine 3 kinase [Source:HGNC Symbol;Acc:HGNC:24822]	140.715	-0.853765	0.159858	-5.34075	9.26e-08	2.33e-06
ENSG00000153815	CMIP	c-Maf inducing protein [Source:HGNC Symbol;Acc:HGNC:24319]	628.104	0.395065	0.0739758	5.34047	9.27e-08	2.33e-06
ENSG00000157181	ODR4	odr-4 GPCR localization factor homolog [Source:HGNC Symbol;Acc:HGNC:24299]	536.789	0.522753	0.0979125	5.33898	9.35e-08	2.34e-06
ENSG00000106123	EPHB6	EPH receptor B6 [Source:HGNC Symbol;Acc:HGNC:3396]	857.298	-0.466396	0.0873545	-5.33912	9.34e-08	2.34e-06
ENSG00000180921	FAM83H	family with sequence similarity 83 member H [Source:HGNC Symbol;Acc:HGNC:24797]	403.467	0.563596	0.105576	5.3383	9.38e-08	2.35e-06
ENSG00000198824	CHAMP1	chromosome alignment maintaining phosphoprotein 1 [Source:HGNC Symbol;Acc:HGNC:20311]	620.846	0.417305	0.0782112	5.33562	9.52e-08	2.38e-06
ENSG00000080815	PSEN1	presenilin 1 [Source:HGNC Symbol;Acc:HGNC:9508]	1509.76	-0.294784	0.0552538	-5.33509	9.55e-08	2.39e-06
ENSG00000124181	PLCG1	phospholipase C gamma 1 [Source:HGNC Symbol;Acc:HGNC:9065]	1495.18	-0.337775	0.0633174	-5.33463	9.57e-08	2.39e-06
ENSG00000143382	ADAMTSL4	ADAMTS like 4 [Source:HGNC Symbol;Acc:HGNC:19706]	2325.33	-0.469866	0.0881176	-5.33227	9.7e-08	2.42e-06
ENSG00000070018	LRP6	LDL receptor related protein 6 [Source:HGNC Symbol;Acc:HGNC:6698]	1307.22	-0.337881	0.063388	-5.33036	9.8e-08	2.44e-06
ENSG00000148120	AOPEP	aminopeptidase O (putative) [Source:HGNC Symbol;Acc:HGNC:1361]	348.366	0.594634	0.11156	5.33015	9.81e-08	2.44e-06
ENSG00000163947	ARHGEF3	Rho guanine nucleotide exchange factor 3 [Source:HGNC Symbol;Acc:HGNC:683]	526.745	-0.493891	0.092669	-5.32963	9.84e-08	2.45e-06
ENSG00000059758	CDK17	cyclin dependent kinase 17 [Source:HGNC Symbol;Acc:HGNC:8750]	728.728	0.39737	0.0745869	5.32761	9.95e-08	2.47e-06
ENSG00000114331	ACAP2	ArfGAP with coiled-coil, ankyrin repeat and PH domains 2 [Source:HGNC Symbol;Acc:HGNC:16469]	2102.54	0.295755	0.055527	5.32632	1e-07	2.49e-06
ENSG00000165617	DACT1	dishevelled binding antagonist of beta catenin 1 [Source:HGNC Symbol;Acc:HGNC:17748]	460.718	0.778354	0.146155	5.32554	1.01e-07	2.5e-06
ENSG00000106460	TMEM106B	transmembrane protein 106B [Source:HGNC Symbol;Acc:HGNC:22407]	1247.68	0.322805	0.0606777	5.32	1.04e-07	2.57e-06
ENSG00000102910	LONP2	lon peptidase 2, peroxisomal [Source:HGNC Symbol;Acc:HGNC:20598]	1970.27	0.255277	0.0480404	5.31379	1.07e-07	2.66e-06
ENSG00000081791	DELE1	DAP3 binding cell death enhancer 1 [Source:HGNC Symbol;Acc:HGNC:28969]	942.774	-0.365191	0.0687583	-5.31123	1.09e-07	2.69e-06
ENSG00000135069	PSAT1	phosphoserine aminotransferase 1 [Source:HGNC Symbol;Acc:HGNC:19129]	7961.91	0.331038	0.0623507	5.30928	1.1e-07	2.72e-06
ENSG00000121749	TBC1D15	TBC1 domain family member 15 [Source:HGNC Symbol;Acc:HGNC:25694]	722.125	0.449487	0.0846642	5.30906	1.1e-07	2.72e-06
ENSG00000103187	COTL1	coactosin like F-actin binding protein 1 [Source:HGNC Symbol;Acc:HGNC:18304]	5304.16	0.400907	0.0755502	5.30649	1.12e-07	2.76e-06
ENSG00000105711	SCN1B	sodium voltage-gated channel beta subunit 1 [Source:HGNC Symbol;Acc:HGNC:10586]	107.291	-0.975495	0.183873	-5.30527	1.13e-07	2.77e-06
ENSG00000173598	NUDT4	nudix hydrolase 4 [Source:HGNC Symbol;Acc:HGNC:8051]	1791.27	0.33481	0.0631109	5.3051	1.13e-07	2.77e-06
ENSG00000142556	ZNF614	zinc finger protein 614 [Source:HGNC Symbol;Acc:HGNC:24722]	232.866	0.600435	0.11321	5.30374	1.13e-07	2.79e-06
ENSG00000134287	ARF3	ADP ribosylation factor 3 [Source:HGNC Symbol;Acc:HGNC:654]	2257.08	-0.254673	0.0480361	-5.30169	1.15e-07	2.82e-06
ENSG00000100564	PIGH	phosphatidylinositol glycan anchor biosynthesis class H [Source:HGNC Symbol;Acc:HGNC:8964]	144.572	-0.73908	0.139415	-5.30129	1.15e-07	2.82e-06
ENSG00000176720	BOK	BCL2 family apoptosis regulator BOK [Source:HGNC Symbol;Acc:HGNC:1087]	1734.69	-0.416995	0.0787312	-5.29643	1.18e-07	2.9e-06
ENSG00000143819	EPHX1	epoxide hydrolase 1 [Source:HGNC Symbol;Acc:HGNC:3401]	5273.4	-0.401627	0.0758343	-5.29612	1.18e-07	2.9e-06
ENSG00000105722	ERF	ETS2 repressor factor [Source:HGNC Symbol;Acc:HGNC:3444]	1000.48	-0.438028	0.0827143	-5.29567	1.19e-07	2.9e-06
ENSG00000110400	NECTIN1	nectin cell adhesion molecule 1 [Source:HGNC Symbol;Acc:HGNC:9706]	518.042	-0.418594	0.0791114	-5.29119	1.22e-07	2.97e-06
ENSG00000157191	NECAP2	NECAP endocytosis associated 2 [Source:HGNC Symbol;Acc:HGNC:25528]	1535.07	0.302309	0.0571414	5.29055	1.22e-07	2.98e-06
ENSG00000108021	TASOR2	transcription activation suppressor family member 2 [Source:HGNC Symbol;Acc:HGNC:23484]	1998.92	0.394702	0.0746434	5.28783	1.24e-07	3.02e-06
ENSG00000144867	SRPRB	SRP receptor subunit beta [Source:HGNC Symbol;Acc:HGNC:24085]	1457.11	-0.308102	0.0582902	-5.28565	1.25e-07	3.06e-06
ENSG00000147400	CETN2	centrin 2 [Source:HGNC Symbol;Acc:HGNC:1867]	1035.29	-0.318378	0.0602466	-5.28458	1.26e-07	3.07e-06
ENSG00000020577	SAMD4A	sterile alpha motif domain containing 4A [Source:HGNC Symbol;Acc:HGNC:23023]	1437.96	0.32051	0.0606971	5.28048	1.29e-07	3.14e-06
ENSG00000163597	SNHG16	small nucleolar RNA host gene 16 [Source:HGNC Symbol;Acc:HGNC:44352]	897.516	0.397274	0.0752563	5.27895	1.3e-07	3.16e-06
ENSG00000124249	KCNK15	potassium two pore domain channel subfamily K member 15 [Source:HGNC Symbol;Acc:HGNC:13814]	74.3347	-1.06674	0.202114	-5.27793	1.31e-07	3.18e-06
ENSG00000163389	POGLUT1	protein O-glucosyltransferase 1 [Source:HGNC Symbol;Acc:HGNC:22954]	460.041	0.532452	0.100899	5.27706	1.31e-07	3.19e-06
ENSG00000180801	ARSJ	arylsulfatase family member J [Source:HGNC Symbol;Acc:HGNC:26286]	799.967	0.450126	0.0853796	5.27206	1.35e-07	3.27e-06
ENSG00000063978	RNF4	ring finger protein 4 [Source:HGNC Symbol;Acc:HGNC:10067]	1825.93	0.269937	0.051231	5.26902	1.37e-07	3.33e-06
ENSG00000139318	DUSP6	dual specificity phosphatase 6 [Source:HGNC Symbol;Acc:HGNC:3072]	977.015	0.480592	0.0912312	5.26784	1.38e-07	3.34e-06
ENSG00000204991	SPIRE2	spire type actin nucleation factor 2 [Source:HGNC Symbol;Acc:HGNC:30623]	74.9318	0.970778	0.184351	5.26593	1.39e-07	3.38e-06
ENSG00000136997	MYC	MYC proto-oncogene, bHLH transcription factor [Source:HGNC Symbol;Acc:HGNC:7553]	1094.54	0.386368	0.0733907	5.26453	1.41e-07	3.4e-06
ENSG00000149177	PTPRJ	protein tyrosine phosphatase receptor type J [Source:HGNC Symbol;Acc:HGNC:9673]	237.902	-0.649416	0.123408	-5.26235	1.42e-07	3.44e-06
ENSG00000119231	SENP5	SUMO specific peptidase 5 [Source:HGNC Symbol;Acc:HGNC:28407]	736.415	0.444243	0.0844622	5.25967	1.44e-07	3.48e-06
ENSG00000149357	LAMTOR1	late endosomal/lysosomal adaptor, MAPK and MTOR activator 1 [Source:HGNC Symbol;Acc:HGNC:26068]	1977.55	-0.304424	0.0578864	-5.25899	1.45e-07	3.49e-06
ENSG00000109084	TMEM97	transmembrane protein 97 [Source:HGNC Symbol;Acc:HGNC:28106]	298.793	-0.51162	0.0973195	-5.25711	1.46e-07	3.53e-06
ENSG00000177646	ACAD9	acyl-CoA dehydrogenase family member 9 [Source:HGNC Symbol;Acc:HGNC:21497]	1000.62	-0.333561	0.0634528	-5.25683	1.47e-07	3.53e-06
ENSG00000213341	CHUK	component of inhibitor of nuclear factor kappa B kinase complex [Source:HGNC Symbol;Acc:HGNC:1974]	525.695	0.404336	0.0769786	5.25258	1.5e-07	3.61e-06
ENSG00000135821	GLUL	glutamate-ammonia ligase [Source:HGNC Symbol;Acc:HGNC:4341]	6546.91	-0.384276	0.0732073	-5.24915	1.53e-07	3.67e-06
ENSG00000255248	MIR100HG	mir-100-let-7a-2-mir-125b-1 cluster host gene [Source:HGNC Symbol;Acc:HGNC:39522]	2246.76	0.458028	0.0872776	5.24795	1.54e-07	3.69e-06
ENSG00000103479	RBL2	RB transcriptional corepressor like 2 [Source:HGNC Symbol;Acc:HGNC:9894]	2021.22	0.275909	0.0526257	5.24286	1.58e-07	3.79e-06
ENSG00000171552	BCL2L1	BCL2 like 1 [Source:HGNC Symbol;Acc:HGNC:992]	2259.07	0.369008	0.0703895	5.24237	1.59e-07	3.8e-06
ENSG00000052802	MSMO1	methylsterol monooxygenase 1 [Source:HGNC Symbol;Acc:HGNC:10545]	2691.8	-0.359709	0.0686235	-5.24178	1.59e-07	3.81e-06
ENSG00000119321	FKBP15	FKBP prolyl isomerase 15 [Source:HGNC Symbol;Acc:HGNC:23397]	1390.36	0.318208	0.0607702	5.23626	1.64e-07	3.92e-06
ENSG00000167671	UBXN6	UBX domain protein 6 [Source:HGNC Symbol;Acc:HGNC:14928]	3656.05	-0.30697	0.058684	-5.2309	1.69e-07	4.03e-06
ENSG00000083099	LYRM2	LYR motif containing 2 [Source:HGNC Symbol;Acc:HGNC:25229]	730.014	-0.394202	0.0753919	-5.22871	1.71e-07	4.08e-06
ENSG00000159459	UBR1	ubiquitin protein ligase E3 component n-recognin 1 [Source:HGNC Symbol;Acc:HGNC:16808]	865.88	0.355622	0.0680196	5.22824	1.71e-07	4.08e-06
ENSG00000125730	C3	complement C3 [Source:HGNC Symbol;Acc:HGNC:1318]	27272.2	-1.01419	0.19406	-5.22616	1.73e-07	4.13e-06
ENSG00000178202	POGLUT3	protein O-glucosyltransferase 3 [Source:HGNC Symbol;Acc:HGNC:28496]	3163.16	0.330778	0.0633236	5.22361	1.75e-07	4.18e-06
ENSG00000114268	PFKFB4	6-phosphofructo-2-kinase/fructose-2,6-biphosphatase 4 [Source:HGNC Symbol;Acc:HGNC:8875]	95.2048	-0.969466	0.185638	-5.22233	1.77e-07	4.2e-06
ENSG00000174718	RESF1	retroelement silencing factor 1 [Source:HGNC Symbol;Acc:HGNC:25559]	577.571	0.426665	0.0817037	5.22209	1.77e-07	4.21e-06
ENSG00000177125	ZBTB34	zinc finger and BTB domain containing 34 [Source:HGNC Symbol;Acc:HGNC:31446]	457.795	0.473804	0.0907596	5.22043	1.79e-07	4.24e-06
ENSG00000135926	TMBIM1	transmembrane BAX inhibitor motif containing 1 [Source:HGNC Symbol;Acc:HGNC:23410]	5486.76	-0.286879	0.05497	-5.21883	1.8e-07	4.27e-06
ENSG00000113578	FGF1	fibroblast growth factor 1 [Source:HGNC Symbol;Acc:HGNC:3665]	266.627	0.588977	0.11286	5.21866	1.8e-07	4.27e-06
ENSG00000180488	MIGA1	mitoguardin 1 [Source:HGNC Symbol;Acc:HGNC:24741]	406.295	-0.51093	0.097958	-5.21581	1.83e-07	4.34e-06
ENSG00000173482	PTPRM	protein tyrosine phosphatase receptor type M [Source:HGNC Symbol;Acc:HGNC:9675]	3333.91	0.25404	0.0487091	5.21545	1.83e-07	4.34e-06
ENSG00000004799	PDK4	pyruvate dehydrogenase kinase 4 [Source:HGNC Symbol;Acc:HGNC:8812]	735.609	0.483058	0.0926306	5.21489	1.84e-07	4.35e-06
ENSG00000117906	RCN2	reticulocalbin 2 [Source:HGNC Symbol;Acc:HGNC:9935]	1534.98	0.313162	0.0600514	5.21489	1.84e-07	4.35e-06
ENSG00000160007	ARHGAP35	Rho GTPase activating protein 35 [Source:HGNC Symbol;Acc:HGNC:4591]	4657.45	0.210916	0.0404778	5.21064	1.88e-07	4.44e-06
ENSG00000094841	UPRT	uracil phosphoribosyltransferase homolog [Source:HGNC Symbol;Acc:HGNC:28334]	118.381	-0.886063	0.170085	-5.20953	1.89e-07	4.47e-06
ENSG00000134250	NOTCH2	notch receptor 2 [Source:HGNC Symbol;Acc:HGNC:7882]	9544.17	0.225442	0.0432793	5.20901	1.9e-07	4.47e-06
ENSG00000030066	NUP160	nucleoporin 160 [Source:HGNC Symbol;Acc:HGNC:18017]	1000.24	0.359713	0.0691123	5.20476	1.94e-07	4.57e-06
ENSG00000120725	SIL1	SIL1 nucleotide exchange factor [Source:HGNC Symbol;Acc:HGNC:24624]	1477.96	-0.373364	0.071793	-5.20056	1.99e-07	4.67e-06
ENSG00000120688	WBP4	WW domain binding protein 4 [Source:HGNC Symbol;Acc:HGNC:12739]	441.163	0.463041	0.0890434	5.20018	1.99e-07	4.68e-06
ENSG00000285517	AC010198.2	long intergenic non-protein coding RNA 941	135.315	0.7108	0.136838	5.19446	2.05e-07	4.82e-06
ENSG00000106086	PLEKHA8	pleckstrin homology domain containing A8 [Source:HGNC Symbol;Acc:HGNC:30037]	579.242	-0.45412	0.0874327	-5.19394	2.06e-07	4.83e-06
ENSG00000180304	OAZ2	ornithine decarboxylase antizyme 2 [Source:HGNC Symbol;Acc:HGNC:8096]	1471.26	-0.344376	0.0663023	-5.19402	2.06e-07	4.83e-06
ENSG00000183722	LHFPL6	LHFPL tetraspan subfamily member 6 [Source:HGNC Symbol;Acc:HGNC:6586]	2155.47	0.29056	0.0559499	5.19322	2.07e-07	4.84e-06
ENSG00000130508	PXDN	peroxidasin [Source:HGNC Symbol;Acc:HGNC:14966]	26453.7	0.259556	0.0500567	5.18524	2.16e-07	5.05e-06
ENSG00000145743	FBXL17	F-box and leucine rich repeat protein 17 [Source:HGNC Symbol;Acc:HGNC:13615]	526.278	-0.449522	0.0867585	-5.1813	2.2e-07	5.15e-06
ENSG00000095303	PTGS1	prostaglandin-endoperoxide synthase 1 [Source:HGNC Symbol;Acc:HGNC:9604]	544.853	-0.664561	0.128311	-5.17929	2.23e-07	5.2e-06
ENSG00000147421	HMBOX1	homeobox containing 1 [Source:HGNC Symbol;Acc:HGNC:26137]	306.054	-0.630253	0.12172	-5.17791	2.24e-07	5.24e-06
ENSG00000138641	HERC3	HECT and RLD domain containing E3 ubiquitin protein ligase 3 [Source:HGNC Symbol;Acc:HGNC:4876]	1002.58	0.378189	0.0730783	5.17513	2.28e-07	5.31e-06
ENSG00000026652	AGPAT4	1-acylglycerol-3-phosphate O-acyltransferase 4 [Source:HGNC Symbol;Acc:HGNC:20885]	304.797	-0.600162	0.116003	-5.17367	2.3e-07	5.35e-06
ENSG00000111885	MAN1A1	mannosidase alpha class 1A member 1 [Source:HGNC Symbol;Acc:HGNC:6821]	3649.03	0.258585	0.0500648	5.165	2.4e-07	5.6e-06
ENSG00000058668	ATP2B4	ATPase plasma membrane Ca2+ transporting 4 [Source:HGNC Symbol;Acc:HGNC:817]	11458.4	0.280592	0.0543562	5.16209	2.44e-07	5.68e-06
ENSG00000048405	ZNF800	zinc finger protein 800 [Source:HGNC Symbol;Acc:HGNC:27267]	374.568	0.481481	0.0932928	5.16097	2.46e-07	5.71e-06
ENSG00000115107	STEAP3	STEAP3 metalloreductase [Source:HGNC Symbol;Acc:HGNC:24592]	1647.6	0.372589	0.0722129	5.15959	2.47e-07	5.75e-06
ENSG00000125384	PTGER2	prostaglandin E receptor 2 [Source:HGNC Symbol;Acc:HGNC:9594]	134.796	1.26335	0.24488	5.15905	2.48e-07	5.76e-06
ENSG00000185950	IRS2	insulin receptor substrate 2 [Source:HGNC Symbol;Acc:HGNC:6126]	1412.4	-0.429971	0.0833587	-5.15808	2.49e-07	5.78e-06
ENSG00000103978	TMEM87A	transmembrane protein 87A [Source:HGNC Symbol;Acc:HGNC:24522]	1306.27	-0.446437	0.0865825	-5.15621	2.52e-07	5.83e-06
ENSG00000124207	CSE1L	chromosome segregation 1 like [Source:HGNC Symbol;Acc:HGNC:2431]	1551.22	0.332895	0.0645604	5.15634	2.52e-07	5.83e-06
ENSG00000065970	FOXJ2	forkhead box J2 [Source:HGNC Symbol;Acc:HGNC:24818]	983.285	0.359527	0.0697513	5.15441	2.54e-07	5.88e-06
ENSG00000167815	PRDX2	peroxiredoxin 2 [Source:HGNC Symbol;Acc:HGNC:9353]	2516.1	-0.342106	0.0664253	-5.15024	2.6e-07	6.01e-06
ENSG00000113407	TARS1	threonyl-tRNA synthetase 1 [Source:HGNC Symbol;Acc:HGNC:11572]	4757.92	0.261523	0.0507893	5.14917	2.62e-07	6.04e-06
ENSG00000135686	KLHL36	kelch like family member 36 [Source:HGNC Symbol;Acc:HGNC:17844]	1380.95	0.288481	0.0560263	5.14903	2.62e-07	6.04e-06
ENSG00000167536	DHRS13	dehydrogenase/reductase 13 [Source:HGNC Symbol;Acc:HGNC:28326]	76.6247	-1.05096	0.204396	-5.14177	2.72e-07	6.27e-06
ENSG00000075234	TTC38	tetratricopeptide repeat domain 38 [Source:HGNC Symbol;Acc:HGNC:26082]	610.288	-0.400529	0.0779039	-5.14132	2.73e-07	6.28e-06
ENSG00000273033	LINC02035	long intergenic non-protein coding RNA 2035 [Source:HGNC Symbol;Acc:HGNC:52875]	139.695	0.764622	0.148806	5.13837	2.77e-07	6.38e-06
ENSG00000059691	GATB	glutamyl-tRNA amidotransferase subunit B [Source:HGNC Symbol;Acc:HGNC:8849]	602.204	-0.400661	0.0779984	-5.13679	2.79e-07	6.42e-06
ENSG00000178718	RPP25	ribonuclease P and MRP subunit p25 [Source:HGNC Symbol;Acc:HGNC:30361]	173.467	-0.619127	0.120538	-5.13637	2.8e-07	6.43e-06
ENSG00000159111	MRPL10	mitochondrial ribosomal protein L10 [Source:HGNC Symbol;Acc:HGNC:14055]	802.82	-0.428022	0.0833682	-5.13412	2.83e-07	6.5e-06
ENSG00000127824	TUBA4A	tubulin alpha 4a [Source:HGNC Symbol;Acc:HGNC:12407]	221.515	-0.655727	0.127833	-5.12956	2.9e-07	6.66e-06
ENSG00000124615	MOCS1	molybdenum cofactor synthesis 1 [Source:HGNC Symbol;Acc:HGNC:7190]	652.659	-0.551759	0.107583	-5.1287	2.92e-07	6.68e-06
ENSG00000023228	NDUFS1	NADH:ubiquinone oxidoreductase core subunit S1 [Source:HGNC Symbol;Acc:HGNC:7707]	2190.95	-0.321638	0.0627346	-5.12696	2.94e-07	6.74e-06
ENSG00000099331	MYO9B	myosin IXB [Source:HGNC Symbol;Acc:HGNC:7609]	3841.44	0.312353	0.0609788	5.12233	3.02e-07	6.9e-06
ENSG00000144381	HSPD1	heat shock protein family D (Hsp60) member 1 [Source:HGNC Symbol;Acc:HGNC:5261]	5474.31	0.263964	0.0515319	5.12235	3.02e-07	6.9e-06
ENSG00000197535	MYO5A	myosin VA [Source:HGNC Symbol;Acc:HGNC:7602]	1519.42	-0.312948	0.0611051	-5.12146	3.03e-07	6.92e-06
ENSG00000145545	SRD5A1	steroid 5 alpha-reductase 1 [Source:HGNC Symbol;Acc:HGNC:11284]	768.964	0.381221	0.074526	5.11528	3.13e-07	7.15e-06
ENSG00000257354	AC048341.1	novel transcript	97.7087	-0.910942	0.178137	-5.1137	3.16e-07	7.2e-06
ENSG00000130024	PHF10	PHD finger protein 10 [Source:HGNC Symbol;Acc:HGNC:18250]	497.969	0.417379	0.0816581	5.1113	3.2e-07	7.29e-06
ENSG00000140406	TLNRD1	talin rod domain containing 1 [Source:HGNC Symbol;Acc:HGNC:13519]	428.707	-0.51766	0.101305	-5.10993	3.22e-07	7.33e-06
ENSG00000099622	CIRBP	cold inducible RNA binding protein [Source:HGNC Symbol;Acc:HGNC:1982]	2395.93	-0.273488	0.0535515	-5.10701	3.27e-07	7.44e-06
ENSG00000168234	TTC39C	tetratricopeptide repeat domain 39C [Source:HGNC Symbol;Acc:HGNC:26595]	496.951	0.400662	0.0784587	5.10666	3.28e-07	7.45e-06
ENSG00000162980	ARL5A	ADP ribosylation factor like GTPase 5A [Source:HGNC Symbol;Acc:HGNC:696]	167.117	-0.671612	0.131528	-5.10623	3.29e-07	7.46e-06
ENSG00000103047	TANGO6	transport and golgi organization 6 homolog [Source:HGNC Symbol;Acc:HGNC:25749]	406.357	-0.472724	0.092591	-5.10551	3.3e-07	7.47e-06
ENSG00000158966	CACHD1	cache domain containing 1 [Source:HGNC Symbol;Acc:HGNC:29314]	635.471	-0.384949	0.0753975	-5.10559	3.3e-07	7.47e-06
ENSG00000128585	MKLN1	muskelin 1 [Source:HGNC Symbol;Acc:HGNC:7109]	1801.05	0.34001	0.0666198	5.10374	3.33e-07	7.54e-06
ENSG00000106829	TLE4	TLE family member 4, transcriptional corepressor [Source:HGNC Symbol;Acc:HGNC:11840]	437.463	-0.432925	0.0848784	-5.10053	3.39e-07	7.66e-06
ENSG00000055211	GINM1	glycoprotein integral membrane 1 [Source:HGNC Symbol;Acc:HGNC:21074]	1624.4	0.289573	0.0567802	5.09989	3.4e-07	7.68e-06
ENSG00000165983	PTER	phosphotriesterase related [Source:HGNC Symbol;Acc:HGNC:9590]	277.865	0.533955	0.10481	5.09453	3.5e-07	7.89e-06
ENSG00000137177	KIF13A	kinesin family member 13A [Source:HGNC Symbol;Acc:HGNC:14566]	2304.44	-0.279451	0.0548796	-5.09207	3.54e-07	7.99e-06
ENSG00000206053	JPT2	Jupiter microtubule associated homolog 2 [Source:HGNC Symbol;Acc:HGNC:14137]	585.167	-0.444789	0.0873604	-5.09143	3.55e-07	8.01e-06
ENSG00000078269	SYNJ2	synaptojanin 2 [Source:HGNC Symbol;Acc:HGNC:11504]	474.242	0.488551	0.0959818	5.09004	3.58e-07	8.06e-06
ENSG00000164463	CREBRF	CREB3 regulatory factor [Source:HGNC Symbol;Acc:HGNC:24050]	438.466	-0.420537	0.0826958	-5.08535	3.67e-07	8.26e-06
ENSG00000142949	PTPRF	protein tyrosine phosphatase receptor type F [Source:HGNC Symbol;Acc:HGNC:9670]	7697.45	-0.371238	0.0730092	-5.0848	3.68e-07	8.28e-06
ENSG00000144891	AGTR1	angiotensin II receptor type 1 [Source:HGNC Symbol;Acc:HGNC:336]	658.119	-0.450622	0.0886721	-5.08189	3.74e-07	8.39e-06
ENSG00000088205	DDX18	DEAD-box helicase 18 [Source:HGNC Symbol;Acc:HGNC:2741]	1132.26	0.321931	0.0633494	5.08183	3.74e-07	8.39e-06
ENSG00000180357	ZNF609	zinc finger protein 609 [Source:HGNC Symbol;Acc:HGNC:29003]	1276.93	0.322365	0.0634714	5.0789	3.8e-07	8.52e-06
ENSG00000134717	BTF3L4	basic transcription factor 3 like 4 [Source:HGNC Symbol;Acc:HGNC:30547]	959.564	0.365061	0.071884	5.07847	3.8e-07	8.53e-06
ENSG00000168610	STAT3	signal transducer and activator of transcription 3 [Source:HGNC Symbol;Acc:HGNC:11364]	6286.13	-0.270275	0.0532284	-5.07764	3.82e-07	8.56e-06
ENSG00000089723	OTUB2	OTU deubiquitinase, ubiquitin aldehyde binding 2 [Source:HGNC Symbol;Acc:HGNC:20351]	72.1948	-0.975771	0.19239	-5.07183	3.94e-07	8.82e-06
ENSG00000085491	SLC25A24	solute carrier family 25 member 24 [Source:HGNC Symbol;Acc:HGNC:20662]	983.258	0.320631	0.0632441	5.06975	3.98e-07	8.91e-06
ENSG00000179454	KLHL28	kelch like family member 28 [Source:HGNC Symbol;Acc:HGNC:19741]	170.599	-0.639392	0.126141	-5.06889	4e-07	8.94e-06
ENSG00000196141	SPATS2L	spermatogenesis associated serine rich 2 like [Source:HGNC Symbol;Acc:HGNC:24574]	2539.06	0.331211	0.0653592	5.06755	4.03e-07	8.99e-06
ENSG00000115365	LANCL1	LanC like 1 [Source:HGNC Symbol;Acc:HGNC:6508]	1518.73	0.327106	0.0645577	5.06688	4.04e-07	9.02e-06
ENSG00000124641	MED20	mediator complex subunit 20 [Source:HGNC Symbol;Acc:HGNC:16840]	621.224	0.397935	0.0785738	5.06447	4.1e-07	9.13e-06
ENSG00000177707	NECTIN3	nectin cell adhesion molecule 3 [Source:HGNC Symbol;Acc:HGNC:17664]	768.743	0.478687	0.0945481	5.06289	4.13e-07	9.19e-06
ENSG00000100379	KCTD17	potassium channel tetramerization domain containing 17 [Source:HGNC Symbol;Acc:HGNC:25705]	287.024	-0.536337	0.105942	-5.06256	4.14e-07	9.2e-06
ENSG00000130741	EIF2S3	eukaryotic translation initiation factor 2 subunit gamma [Source:HGNC Symbol;Acc:HGNC:3267]	2674.97	-0.303295	0.0599152	-5.06208	4.15e-07	9.22e-06
ENSG00000105778	AVL9	AVL9 cell migration associated [Source:HGNC Symbol;Acc:HGNC:28994]	678.893	-0.356768	0.0704844	-5.06165	4.16e-07	9.23e-06
ENSG00000135407	AVIL	advillin [Source:HGNC Symbol;Acc:HGNC:14188]	91.2167	-0.941102	0.185941	-5.06129	4.16e-07	9.24e-06
ENSG00000090565	RAB11FIP3	RAB11 family interacting protein 3 [Source:HGNC Symbol;Acc:HGNC:17224]	1209.79	-0.376651	0.0744331	-5.06026	4.19e-07	9.28e-06
ENSG00000164107	HAND2	heart and neural crest derivatives expressed 2 [Source:HGNC Symbol;Acc:HGNC:4808]	310.623	-0.493584	0.0975824	-5.05813	4.23e-07	9.38e-06
ENSG00000124333	VAMP7	vesicle associated membrane protein 7 [Source:HGNC Symbol;Acc:HGNC:11486]	1017.58	0.337115	0.0667217	5.05255	4.36e-07	9.65e-06
ENSG00000076248	UNG	uracil DNA glycosylase [Source:HGNC Symbol;Acc:HGNC:12572]	713.388	-0.374773	0.0741844	-5.05191	4.37e-07	9.68e-06
ENSG00000151422	FER	FER tyrosine kinase [Source:HGNC Symbol;Acc:HGNC:3655]	1031.93	-0.43876	0.0868704	-5.05074	4.4e-07	9.73e-06
ENSG00000114745	GORASP1	golgi reassembly stacking protein 1 [Source:HGNC Symbol;Acc:HGNC:16769]	1059.5	0.300874	0.0595839	5.04958	4.43e-07	9.78e-06
ENSG00000167460	TPM4	tropomyosin 4 [Source:HGNC Symbol;Acc:HGNC:12013]	26400.1	0.256083	0.0507367	5.0473	4.48e-07	9.89e-06
ENSG00000134548	SPX	spexin hormone [Source:HGNC Symbol;Acc:HGNC:28139]	98.9934	0.912348	0.180844	5.04494	4.54e-07	1e-05
ENSG00000126522	ASL	argininosuccinate lyase [Source:HGNC Symbol;Acc:HGNC:746]	335.452	-0.646523	0.128445	-5.03345	4.82e-07	1.06e-05
ENSG00000103888	CEMIP	cell migration inducing hyaluronidase 1 [Source:HGNC Symbol;Acc:HGNC:29213]	10354.9	-1.3582	0.269828	-5.03357	4.81e-07	1.06e-05
ENSG00000138600	SPPL2A	signal peptide peptidase like 2A [Source:HGNC Symbol;Acc:HGNC:30227]	1716.59	0.296173	0.0588428	5.0333	4.82e-07	1.06e-05
ENSG00000197381	ADARB1	adenosine deaminase RNA specific B1 [Source:HGNC Symbol;Acc:HGNC:226]	940.221	-0.650783	0.129341	-5.03154	4.87e-07	1.07e-05
ENSG00000100234	TIMP3	TIMP metallopeptidase inhibitor 3 [Source:HGNC Symbol;Acc:HGNC:11822]	15058.3	0.724474	0.143998	5.03115	4.88e-07	1.07e-05
ENSG00000143753	DEGS1	delta 4-desaturase, sphingolipid 1 [Source:HGNC Symbol;Acc:HGNC:13709]	2170.8	-0.296301	0.0589342	-5.02766	4.97e-07	1.09e-05
ENSG00000182118	FAM89A	family with sequence similarity 89 member A [Source:HGNC Symbol;Acc:HGNC:25057]	165.469	-0.745966	0.148381	-5.02739	4.97e-07	1.09e-05
ENSG00000145675	PIK3R1	phosphoinositide-3-kinase regulatory subunit 1 [Source:HGNC Symbol;Acc:HGNC:8979]	2136.55	-0.401909	0.079945	-5.02732	4.97e-07	1.09e-05
ENSG00000148343	MIGA2	mitoguardin 2 [Source:HGNC Symbol;Acc:HGNC:23621]	478.624	-0.426752	0.0850617	-5.01697	5.25e-07	1.15e-05
ENSG00000145425	RPS3A	ribosomal protein S3A [Source:HGNC Symbol;Acc:HGNC:10421]	17183.6	0.275374	0.0549033	5.01563	5.29e-07	1.16e-05
ENSG00000149591	TAGLN	transgelin [Source:HGNC Symbol;Acc:HGNC:11553]	8637.86	0.419695	0.0837006	5.01424	5.32e-07	1.16e-05
ENSG00000119514	GALNT12	polypeptide N-acetylgalactosaminyltransferase 12 [Source:HGNC Symbol;Acc:HGNC:19877]	273.239	0.516691	0.103055	5.01376	5.34e-07	1.17e-05
ENSG00000006468	ETV1	ETS variant transcription factor 1 [Source:HGNC Symbol;Acc:HGNC:3490]	305.258	0.873832	0.174298	5.01344	5.35e-07	1.17e-05
ENSG00000153574	RPIA	ribose 5-phosphate isomerase A [Source:HGNC Symbol;Acc:HGNC:10297]	528.354	0.411473	0.0820765	5.01329	5.35e-07	1.17e-05
ENSG00000152620	NADK2	NAD kinase 2, mitochondrial [Source:HGNC Symbol;Acc:HGNC:26404]	689.694	0.402808	0.0803668	5.01211	5.38e-07	1.17e-05
ENSG00000135541	AHI1	Abelson helper integration site 1 [Source:HGNC Symbol;Acc:HGNC:21575]	384.999	-0.622673	0.124256	-5.01122	5.41e-07	1.18e-05
ENSG00000004700	RECQL	RecQ like helicase [Source:HGNC Symbol;Acc:HGNC:9948]	1581.51	0.367471	0.0733523	5.00968	5.45e-07	1.19e-05
ENSG00000114978	MOB1A	MOB kinase activator 1A [Source:HGNC Symbol;Acc:HGNC:16015]	2146.82	0.311068	0.0621082	5.00849	5.49e-07	1.19e-05
ENSG00000198604	BAZ1A	bromodomain adjacent to zinc finger domain 1A [Source:HGNC Symbol;Acc:HGNC:960]	652.98	0.356308	0.0711425	5.00837	5.49e-07	1.19e-05
ENSG00000160551	TAOK1	TAO kinase 1 [Source:HGNC Symbol;Acc:HGNC:29259]	2276.59	-0.388625	0.0776018	-5.00793	5.5e-07	1.19e-05
ENSG00000075785	RAB7A	RAB7A, member RAS oncogene family [Source:HGNC Symbol;Acc:HGNC:9788]	6493.49	0.248745	0.04969	5.00594	5.56e-07	1.2e-05
ENSG00000172037	LAMB2	laminin subunit beta 2 [Source:HGNC Symbol;Acc:HGNC:6487]	19094.6	-0.263677	0.0526849	-5.0048	5.59e-07	1.21e-05
ENSG00000127463	EMC1	ER membrane protein complex subunit 1 [Source:HGNC Symbol;Acc:HGNC:28957]	3304.53	0.222563	0.0444703	5.00476	5.59e-07	1.21e-05
ENSG00000136108	CKAP2	cytoskeleton associated protein 2 [Source:HGNC Symbol;Acc:HGNC:1990]	521.483	0.375331	0.0750106	5.0037	5.62e-07	1.22e-05
ENSG00000141858	SAMD1	sterile alpha motif domain containing 1 [Source:HGNC Symbol;Acc:HGNC:17958]	670.123	-0.348654	0.0696807	-5.0036	5.63e-07	1.22e-05
ENSG00000136717	BIN1	bridging integrator 1 [Source:HGNC Symbol;Acc:HGNC:1052]	3011.88	-0.283437	0.0566513	-5.00319	5.64e-07	1.22e-05
ENSG00000109107	ALDOC	aldolase, fructose-bisphosphate C [Source:HGNC Symbol;Acc:HGNC:418]	305.592	-0.73246	0.146414	-5.00265	5.65e-07	1.22e-05
ENSG00000139428	MMAB	metabolism of cobalamin associated B [Source:HGNC Symbol;Acc:HGNC:19331]	1073.82	-0.421784	0.0843127	-5.00261	5.66e-07	1.22e-05
ENSG00000076242	MLH1	mutL homolog 1 [Source:HGNC Symbol;Acc:HGNC:7127]	858.895	-0.364077	0.0727734	-5.00288	5.65e-07	1.22e-05
ENSG00000182552	RWDD4	RWD domain containing 4 [Source:HGNC Symbol;Acc:HGNC:23750]	363.763	-0.545671	0.109097	-5.00172	5.68e-07	1.22e-05
ENSG00000126432	PRDX5	peroxiredoxin 5 [Source:HGNC Symbol;Acc:HGNC:9355]	5093.29	-0.288377	0.0576999	-4.99787	5.8e-07	1.25e-05
ENSG00000129636	ITFG1	integrin alpha FG-GAP repeat containing 1 [Source:HGNC Symbol;Acc:HGNC:30697]	1773.32	0.360626	0.0721647	4.99725	5.82e-07	1.25e-05
ENSG00000172638	EFEMP2	EGF containing fibulin extracellular matrix protein 2 [Source:HGNC Symbol;Acc:HGNC:3219]	4915.03	-0.257061	0.0514808	-4.99334	5.93e-07	1.27e-05
ENSG00000204130	RUFY2	RUN and FYVE domain containing 2 [Source:HGNC Symbol;Acc:HGNC:19761]	469.828	0.503653	0.100886	4.99229	5.97e-07	1.28e-05
ENSG00000205213	LGR4	leucine rich repeat containing G protein-coupled receptor 4 [Source:HGNC Symbol;Acc:HGNC:13299]	767.416	0.427617	0.0856572	4.99219	5.97e-07	1.28e-05
ENSG00000196998	WDR45	WD repeat domain 45 [Source:HGNC Symbol;Acc:HGNC:28912]	1563.67	0.316131	0.0633644	4.98909	6.07e-07	1.3e-05
ENSG00000127838	PNKD	PNKD metallo-beta-lactamase domain containing [Source:HGNC Symbol;Acc:HGNC:9153]	646.757	-0.425284	0.0852712	-4.98743	6.12e-07	1.31e-05
ENSG00000279207	AC015813.6	novel transcript	55.3825	-1.19202	0.239065	-4.98616	6.16e-07	1.32e-05
ENSG00000105968	H2AZ2	H2A.Z variant histone 2 [Source:HGNC Symbol;Acc:HGNC:20664]	1231.15	-0.289631	0.0580914	-4.98578	6.17e-07	1.32e-05
ENSG00000050405	LIMA1	LIM domain and actin binding 1 [Source:HGNC Symbol;Acc:HGNC:24636]	8583.18	0.251785	0.0505473	4.98117	6.32e-07	1.35e-05
ENSG00000005812	FBXL3	F-box and leucine rich repeat protein 3 [Source:HGNC Symbol;Acc:HGNC:13599]	914.39	0.340362	0.0683882	4.97692	6.46e-07	1.38e-05
ENSG00000204439	C6orf47	chromosome 6 open reading frame 47 [Source:HGNC Symbol;Acc:HGNC:19076]	655.654	0.359033	0.0722211	4.97131	6.65e-07	1.42e-05
ENSG00000028528	SNX1	sorting nexin 1 [Source:HGNC Symbol;Acc:HGNC:11172]	2809.12	-0.22988	0.0462517	-4.9702	6.69e-07	1.42e-05
ENSG00000184194	GPR173	G protein-coupled receptor 173 [Source:HGNC Symbol;Acc:HGNC:18186]	65.5488	-1.01492	0.204235	-4.96936	6.72e-07	1.43e-05
ENSG00000147383	NSDHL	NAD(P) dependent steroid dehydrogenase-like [Source:HGNC Symbol;Acc:HGNC:13398]	1390.14	-0.329723	0.0663579	-4.96887	6.73e-07	1.43e-05
ENSG00000140632	GLYR1	glyoxylate reductase 1 homolog [Source:HGNC Symbol;Acc:HGNC:24434]	2224.29	-0.260116	0.0523506	-4.96872	6.74e-07	1.43e-05
ENSG00000198833	UBE2J1	ubiquitin conjugating enzyme E2 J1 [Source:HGNC Symbol;Acc:HGNC:17598]	1461.08	-0.372244	0.0749404	-4.9672	6.79e-07	1.44e-05
ENSG00000104763	ASAH1	N-acylsphingosine amidohydrolase 1 [Source:HGNC Symbol;Acc:HGNC:735]	5062.12	-0.220959	0.0444939	-4.96606	6.83e-07	1.45e-05
ENSG00000133216	EPHB2	EPH receptor B2 [Source:HGNC Symbol;Acc:HGNC:3393]	261.385	-0.560744	0.112926	-4.96557	6.85e-07	1.45e-05
ENSG00000070756	PABPC1	poly(A) binding protein cytoplasmic 1 [Source:HGNC Symbol;Acc:HGNC:8554]	27807.7	0.302615	0.0609849	4.96212	6.97e-07	1.48e-05
ENSG00000165757	JCAD	junctional cadherin 5 associated [Source:HGNC Symbol;Acc:HGNC:29283]	6600.05	0.316341	0.0638835	4.95185	7.35e-07	1.56e-05
ENSG00000224259	LINC01133	long intergenic non-protein coding RNA 1133 [Source:HGNC Symbol;Acc:HGNC:49447]	1040.07	-0.582755	0.117715	-4.95055	7.4e-07	1.56e-05
ENSG00000113595	TRIM23	tripartite motif containing 23 [Source:HGNC Symbol;Acc:HGNC:660]	348.575	-0.515923	0.104212	-4.9507	7.39e-07	1.56e-05
ENSG00000205659	LIN52	lin-52 DREAM MuvB core complex component [Source:HGNC Symbol;Acc:HGNC:19856]	202.229	-0.595116	0.120208	-4.95072	7.39e-07	1.56e-05
ENSG00000159720	ATP6V0D1	ATPase H+ transporting V0 subunit d1 [Source:HGNC Symbol;Acc:HGNC:13724]	2049.26	-0.328521	0.0664373	-4.94483	7.62e-07	1.61e-05
ENSG00000130414	NDUFA10	NADH:ubiquinone oxidoreductase subunit A10 [Source:HGNC Symbol;Acc:HGNC:7684]	1556.67	-0.287653	0.0581868	-4.94362	7.67e-07	1.62e-05
ENSG00000167977	KCTD5	potassium channel tetramerization domain containing 5 [Source:HGNC Symbol;Acc:HGNC:21423]	626.123	-0.370119	0.0748732	-4.94328	7.68e-07	1.62e-05
ENSG00000093000	NUP50	nucleoporin 50 [Source:HGNC Symbol;Acc:HGNC:8065]	1113.34	0.336998	0.0681803	4.94274	7.7e-07	1.62e-05
ENSG00000261609	GAN	gigaxonin [Source:HGNC Symbol;Acc:HGNC:4137]	132.129	-0.765486	0.154955	-4.94004	7.81e-07	1.64e-05
ENSG00000138073	PREB	prolactin regulatory element binding [Source:HGNC Symbol;Acc:HGNC:9356]	1133.51	-0.32805	0.0664074	-4.93996	7.81e-07	1.64e-05
ENSG00000119285	HEATR1	HEAT repeat containing 1 [Source:HGNC Symbol;Acc:HGNC:25517]	1261.49	0.321103	0.065007	4.93951	7.83e-07	1.64e-05
ENSG00000047644	WWC3	WWC family member 3 [Source:HGNC Symbol;Acc:HGNC:29237]	1136.17	0.485901	0.0983734	4.93935	7.84e-07	1.64e-05
ENSG00000163466	ARPC2	actin related protein 2/3 complex subunit 2 [Source:HGNC Symbol;Acc:HGNC:705]	7170.17	0.210567	0.0426369	4.9386	7.87e-07	1.65e-05
ENSG00000164105	SAP30	Sin3A associated protein 30 [Source:HGNC Symbol;Acc:HGNC:10532]	176.444	-0.702079	0.142178	-4.93803	7.89e-07	1.65e-05
ENSG00000203667	COX20	cytochrome c oxidase assembly factor COX20 [Source:HGNC Symbol;Acc:HGNC:26970]	655.897	0.362916	0.0735019	4.9375	7.91e-07	1.66e-05
ENSG00000068305	MEF2A	myocyte enhancer factor 2A [Source:HGNC Symbol;Acc:HGNC:6993]	1506.23	0.3086	0.0625051	4.9372	7.93e-07	1.66e-05
ENSG00000142634	EFHD2	EF-hand domain family member D2 [Source:HGNC Symbol;Acc:HGNC:28670]	845.349	0.436836	0.0884874	4.9367	7.95e-07	1.66e-05
ENSG00000141258	SGSM2	small G protein signaling modulator 2 [Source:HGNC Symbol;Acc:HGNC:29026]	1523.41	-0.264241	0.0535885	-4.93093	8.18e-07	1.71e-05
ENSG00000198252	STYX	serine/threonine/tyrosine interacting protein [Source:HGNC Symbol;Acc:HGNC:11447]	461.035	0.402174	0.0816334	4.92658	8.37e-07	1.75e-05
ENSG00000128309	MPST	mercaptopyruvate sulfurtransferase [Source:HGNC Symbol;Acc:HGNC:7223]	1254.79	-0.422319	0.0857576	-4.92457	8.45e-07	1.76e-05
ENSG00000135974	C2orf49	chromosome 2 open reading frame 49 [Source:HGNC Symbol;Acc:HGNC:28772]	484.697	0.405448	0.0823296	4.92469	8.45e-07	1.76e-05
ENSG00000168887	C2orf68	chromosome 2 open reading frame 68 [Source:HGNC Symbol;Acc:HGNC:34353]	528.372	0.420329	0.0853829	4.92287	8.53e-07	1.78e-05
ENSG00000156795	NTAQ1	N-terminal glutamine amidase 1 [Source:HGNC Symbol;Acc:HGNC:25490]	141.63	-0.781077	0.158671	-4.92263	8.54e-07	1.78e-05
ENSG00000121644	DESI2	desumoylating isopeptidase 2 [Source:HGNC Symbol;Acc:HGNC:24264]	1157	-0.36253	0.0736876	-4.91982	8.66e-07	1.8e-05
ENSG00000180044	C3orf80	chromosome 3 open reading frame 80 [Source:HGNC Symbol;Acc:HGNC:40048]	88.2745	0.911982	0.185458	4.91746	8.77e-07	1.82e-05
ENSG00000160211	G6PD	glucose-6-phosphate dehydrogenase [Source:HGNC Symbol;Acc:HGNC:4057]	4088.34	-0.305574	0.0621426	-4.91731	8.77e-07	1.82e-05
ENSG00000111667	USP5	ubiquitin specific peptidase 5 [Source:HGNC Symbol;Acc:HGNC:12628]	2812.13	-0.278186	0.0565727	-4.91731	8.77e-07	1.82e-05
ENSG00000162772	ATF3	activating transcription factor 3 [Source:HGNC Symbol;Acc:HGNC:785]	231.927	-0.612481	0.124597	-4.91571	8.85e-07	1.83e-05
ENSG00000143479	DYRK3	dual specificity tyrosine phosphorylation regulated kinase 3 [Source:HGNC Symbol;Acc:HGNC:3094]	326.174	-0.548027	0.111538	-4.91336	8.95e-07	1.85e-05
ENSG00000224531	SMIM13	small integral membrane protein 13 [Source:HGNC Symbol;Acc:HGNC:27356]	425.546	0.552506	0.112534	4.90966	9.12e-07	1.89e-05
ENSG00000105887	MTPN	myotrophin [Source:HGNC Symbol;Acc:HGNC:15667]	3709.74	0.230442	0.0469484	4.9084	9.18e-07	1.9e-05
ENSG00000147416	ATP6V1B2	ATPase H+ transporting V1 subunit B2 [Source:HGNC Symbol;Acc:HGNC:854]	2371.61	-0.244417	0.0497972	-4.90824	9.19e-07	1.9e-05
ENSG00000255717	SNHG1	small nucleolar RNA host gene 1 [Source:HGNC Symbol;Acc:HGNC:32688]	344.701	0.558592	0.113829	4.9073	9.23e-07	1.91e-05
ENSG00000111912	NCOA7	nuclear receptor coactivator 7 [Source:HGNC Symbol;Acc:HGNC:21081]	1736.24	0.375065	0.0764482	4.90614	9.29e-07	1.92e-05
ENSG00000174839	DENND6A	DENN domain containing 6A [Source:HGNC Symbol;Acc:HGNC:26635]	191.692	-0.601648	0.122718	-4.9027	9.45e-07	1.95e-05
ENSG00000143028	SYPL2	synaptophysin like 2 [Source:HGNC Symbol;Acc:HGNC:27638]	252.844	-0.508098	0.103694	-4.89997	9.58e-07	1.97e-05
ENSG00000166794	PPIB	peptidylprolyl isomerase B [Source:HGNC Symbol;Acc:HGNC:9255]	12424.2	-0.210519	0.0429629	-4.90003	9.58e-07	1.97e-05
ENSG00000141252	VPS53	VPS53 subunit of GARP complex [Source:HGNC Symbol;Acc:HGNC:25608]	690.24	-0.348232	0.0710711	-4.89977	9.59e-07	1.97e-05
ENSG00000134324	LPIN1	lipin 1 [Source:HGNC Symbol;Acc:HGNC:13345]	4331.52	-0.284434	0.0580934	-4.89615	9.77e-07	2.01e-05
ENSG00000166197	NOLC1	nucleolar and coiled-body phosphoprotein 1 [Source:HGNC Symbol;Acc:HGNC:15608]	1672.45	0.358719	0.0733063	4.89342	9.91e-07	2.04e-05
ENSG00000115318	LOXL3	lysyl oxidase like 3 [Source:HGNC Symbol;Acc:HGNC:13869]	349.72	0.552124	0.112887	4.89094	1e-06	2.06e-05
ENSG00000147133	TAF1	TATA-box binding protein associated factor 1 [Source:HGNC Symbol;Acc:HGNC:11535]	1194.99	0.313373	0.0640882	4.88971	1.01e-06	2.07e-05
ENSG00000111358	GTF2H3	general transcription factor IIH subunit 3 [Source:HGNC Symbol;Acc:HGNC:4657]	686.425	0.395529	0.0809841	4.88403	1.04e-06	2.13e-05
ENSG00000175414	ARL10	ADP ribosylation factor like GTPase 10 [Source:HGNC Symbol;Acc:HGNC:22042]	792.548	0.419774	0.0859524	4.8838	1.04e-06	2.13e-05
ENSG00000133104	SPART	spartin [Source:HGNC Symbol;Acc:HGNC:18514]	2922.17	-0.272258	0.0557706	-4.88175	1.05e-06	2.15e-05
ENSG00000101901	ALG13	ALG13 UDP-N-acetylglucosaminyltransferase subunit [Source:HGNC Symbol;Acc:HGNC:30881]	369.022	-0.537824	0.110177	-4.88146	1.05e-06	2.15e-05
ENSG00000166402	TUB	TUB bipartite transcription factor [Source:HGNC Symbol;Acc:HGNC:12406]	375.479	-0.513909	0.10531	-4.87998	1.06e-06	2.17e-05
ENSG00000164236	ANKRD33B	ankyrin repeat domain 33B [Source:HGNC Symbol;Acc:HGNC:35240]	1242.1	-0.337568	0.0691875	-4.87904	1.07e-06	2.18e-05
ENSG00000123352	SPATS2	spermatogenesis associated serine rich 2 [Source:HGNC Symbol;Acc:HGNC:18650]	548.637	0.35791	0.0733631	4.87861	1.07e-06	2.18e-05
ENSG00000177119	ANO6	anoctamin 6 [Source:HGNC Symbol;Acc:HGNC:25240]	4107.53	0.237914	0.0487812	4.87717	1.08e-06	2.19e-05
ENSG00000107959	PITRM1	pitrilysin metallopeptidase 1 [Source:HGNC Symbol;Acc:HGNC:17663]	2742.43	0.235044	0.048202	4.87622	1.08e-06	2.2e-05
ENSG00000111981	ULBP1	UL16 binding protein 1 [Source:HGNC Symbol;Acc:HGNC:14893]	144.828	0.637585	0.130802	4.87441	1.09e-06	2.22e-05
ENSG00000064115	TM7SF3	transmembrane 7 superfamily member 3 [Source:HGNC Symbol;Acc:HGNC:23049]	1317.08	0.286485	0.0587977	4.87238	1.1e-06	2.24e-05
ENSG00000006451	RALA	RAS like proto-oncogene A [Source:HGNC Symbol;Acc:HGNC:9839]	2436.19	0.262411	0.0538586	4.87221	1.1e-06	2.24e-05
ENSG00000140157	NIPA2	NIPA magnesium transporter 2 [Source:HGNC Symbol;Acc:HGNC:17044]	1221.08	0.299044	0.0613896	4.87124	1.11e-06	2.25e-05
ENSG00000164253	WDR41	WD repeat domain 41 [Source:HGNC Symbol;Acc:HGNC:25601]	1455.85	0.292838	0.0601344	4.86973	1.12e-06	2.27e-05
ENSG00000103485	QPRT	quinolinate phosphoribosyltransferase [Source:HGNC Symbol;Acc:HGNC:9755]	1701.67	-0.297033	0.0610258	-4.86734	1.13e-06	2.29e-05
ENSG00000073464	CLCN4	chloride voltage-gated channel 4 [Source:HGNC Symbol;Acc:HGNC:2022]	122.876	-0.705096	0.144897	-4.86617	1.14e-06	2.31e-05
ENSG00000197343	ZNF655	zinc finger protein 655 [Source:HGNC Symbol;Acc:HGNC:30899]	858.357	0.474626	0.0975757	4.86419	1.15e-06	2.33e-05
ENSG00000131504	DIAPH1	diaphanous related formin 1 [Source:HGNC Symbol;Acc:HGNC:2876]	2173.86	0.277292	0.0570344	4.86184	1.16e-06	2.35e-05
ENSG00000127948	POR	cytochrome p450 oxidoreductase [Source:HGNC Symbol;Acc:HGNC:9208]	2713.09	-0.317744	0.0653682	-4.86085	1.17e-06	2.36e-05
ENSG00000165689	ENTR1	endosome associated trafficking regulator 1 [Source:HGNC Symbol;Acc:HGNC:10667]	842.433	0.353038	0.0726522	4.85928	1.18e-06	2.38e-05
ENSG00000164050	PLXNB1	plexin B1 [Source:HGNC Symbol;Acc:HGNC:9103]	1198.89	-0.341626	0.070316	-4.85844	1.18e-06	2.39e-05
ENSG00000171596	NMUR1	neuromedin U receptor 1 [Source:HGNC Symbol;Acc:HGNC:4518]	116.796	-0.786823	0.161968	-4.8579	1.19e-06	2.39e-05
ENSG00000197226	TBC1D9B	TBC1 domain family member 9B [Source:HGNC Symbol;Acc:HGNC:29097]	5130.09	0.213546	0.0439616	4.85756	1.19e-06	2.4e-05
ENSG00000177628	GBA	glucosylceramidase beta [Source:HGNC Symbol;Acc:HGNC:4177]	1616	-0.356567	0.0734091	-4.85725	1.19e-06	2.4e-05
ENSG00000137075	RNF38	ring finger protein 38 [Source:HGNC Symbol;Acc:HGNC:18052]	696.569	0.329335	0.067813	4.85652	1.19e-06	2.4e-05
ENSG00000011275	RNF216	ring finger protein 216 [Source:HGNC Symbol;Acc:HGNC:21698]	2060.75	0.255935	0.0527032	4.85615	1.2e-06	2.41e-05
ENSG00000160991	ORAI2	ORAI calcium release-activated calcium modulator 2 [Source:HGNC Symbol;Acc:HGNC:21667]	1320.37	-0.308426	0.0635204	-4.85553	1.2e-06	2.41e-05
ENSG00000231672	DIRC3	disrupted in renal carcinoma 3 [Source:HGNC Symbol;Acc:HGNC:17805]	154.333	-0.632876	0.130375	-4.85427	1.21e-06	2.43e-05
ENSG00000178531	CTXN1	cortexin 1 [Source:HGNC Symbol;Acc:HGNC:31108]	90.6581	-0.956428	0.197062	-4.85345	1.21e-06	2.43e-05
ENSG00000138080	EMILIN1	elastin microfibril interfacer 1 [Source:HGNC Symbol;Acc:HGNC:19880]	6196.05	-0.362221	0.074645	-4.85258	1.22e-06	2.44e-05
ENSG00000157368	IL34	interleukin 34 [Source:HGNC Symbol;Acc:HGNC:28529]	86.0212	-1.05594	0.217644	-4.8517	1.22e-06	2.45e-05
ENSG00000137842	TMEM62	transmembrane protein 62 [Source:HGNC Symbol;Acc:HGNC:26269]	230.183	0.600536	0.123834	4.84952	1.24e-06	2.48e-05
ENSG00000122861	PLAU	plasminogen activator, urokinase [Source:HGNC Symbol;Acc:HGNC:9052]	2994.53	0.519975	0.107292	4.84635	1.26e-06	2.52e-05
ENSG00000102125	TAZ	tafazzin [Source:HGNC Symbol;Acc:HGNC:11577]	441.897	0.454759	0.0938607	4.84504	1.27e-06	2.53e-05
ENSG00000115641	FHL2	four and a half LIM domains 2 [Source:HGNC Symbol;Acc:HGNC:3703]	1619.21	0.346604	0.0715432	4.84467	1.27e-06	2.53e-05
ENSG00000102287	GABRE	gamma-aminobutyric acid type A receptor subunit epsilon [Source:HGNC Symbol;Acc:HGNC:4085]	361.428	0.683612	0.141127	4.84395	1.27e-06	2.54e-05
ENSG00000149451	ADAM33	ADAM metallopeptidase domain 33 [Source:HGNC Symbol;Acc:HGNC:15478]	5102.45	-0.289351	0.0597352	-4.84389	1.27e-06	2.54e-05
ENSG00000138459	SLC35A5	solute carrier family 35 member A5 [Source:HGNC Symbol;Acc:HGNC:20792]	793.008	0.357081	0.0737251	4.84341	1.28e-06	2.54e-05
ENSG00000137713	PPP2R1B	protein phosphatase 2 scaffold subunit Abeta [Source:HGNC Symbol;Acc:HGNC:9303]	1000.1	-0.376025	0.0777347	-4.83729	1.32e-06	2.62e-05
ENSG00000135052	GOLM1	golgi membrane protein 1 [Source:HGNC Symbol;Acc:HGNC:15451]	2341.79	-0.288526	0.0596645	-4.8358	1.33e-06	2.64e-05
ENSG00000131788	PIAS3	protein inhibitor of activated STAT 3 [Source:HGNC Symbol;Acc:HGNC:16861]	1013.5	-0.300158	0.0620794	-4.83507	1.33e-06	2.65e-05
ENSG00000165996	HACD1	3-hydroxyacyl-CoA dehydratase 1 [Source:HGNC Symbol;Acc:HGNC:9639]	169.307	-0.66352	0.137325	-4.83175	1.35e-06	2.69e-05
ENSG00000183530	PRR14L	proline rich 14 like [Source:HGNC Symbol;Acc:HGNC:28738]	876.042	0.358444	0.074195	4.83111	1.36e-06	2.7e-05
ENSG00000113013	HSPA9	heat shock protein family A (Hsp70) member 9 [Source:HGNC Symbol;Acc:HGNC:5244]	9566.2	0.21211	0.0439094	4.83062	1.36e-06	2.7e-05
ENSG00000171345	KRT19	keratin 19 [Source:HGNC Symbol;Acc:HGNC:6436]	277.295	-0.855906	0.177195	-4.83031	1.36e-06	2.7e-05
ENSG00000269190	FBXO17	F-box protein 17 [Source:HGNC Symbol;Acc:HGNC:18754]	380.491	-0.505833	0.104832	-4.82518	1.4e-06	2.77e-05
ENSG00000165424	ZCCHC24	zinc finger CCHC-type containing 24 [Source:HGNC Symbol;Acc:HGNC:26911]	5311.31	-0.22402	0.0464687	-4.82088	1.43e-06	2.83e-05
ENSG00000100596	SPTLC2	serine palmitoyltransferase long chain base subunit 2 [Source:HGNC Symbol;Acc:HGNC:11278]	1121.7	0.368762	0.0765298	4.81854	1.45e-06	2.86e-05
ENSG00000133138	TBC1D8B	TBC1 domain family member 8B [Source:HGNC Symbol;Acc:HGNC:24715]	359.476	-0.509341	0.105716	-4.81801	1.45e-06	2.87e-05
ENSG00000135070	ISCA1	iron-sulfur cluster assembly 1 [Source:HGNC Symbol;Acc:HGNC:28660]	890.094	0.375987	0.0780537	4.81703	1.46e-06	2.88e-05
ENSG00000225279	AL121987.1	novel transcript	36.8813	1.38058	0.286679	4.81578	1.47e-06	2.89e-05
ENSG00000176723	ZNF843	zinc finger protein 843 [Source:HGNC Symbol;Acc:HGNC:28710]	42.1138	-1.34812	0.279983	-4.815	1.47e-06	2.9e-05
ENSG00000079150	FKBP7	FKBP prolyl isomerase 7 [Source:HGNC Symbol;Acc:HGNC:3723]	401.453	-0.524028	0.108842	-4.81455	1.48e-06	2.91e-05
ENSG00000159200	RCAN1	regulator of calcineurin 1 [Source:HGNC Symbol;Acc:HGNC:3040]	1807.31	0.329005	0.0683498	4.81355	1.48e-06	2.92e-05
ENSG00000134508	CABLES1	Cdk5 and Abl enzyme substrate 1 [Source:HGNC Symbol;Acc:HGNC:25097]	676.739	-0.377158	0.0783594	-4.81318	1.49e-06	2.92e-05
ENSG00000145780	FEM1C	fem-1 homolog C [Source:HGNC Symbol;Acc:HGNC:16933]	812.785	0.36538	0.0759593	4.8102	1.51e-06	2.97e-05
ENSG00000147050	KDM6A	lysine demethylase 6A [Source:HGNC Symbol;Acc:HGNC:12637]	371.837	0.450071	0.0936209	4.80738	1.53e-06	3.01e-05
ENSG00000131263	RLIM	ring finger protein, LIM domain interacting [Source:HGNC Symbol;Acc:HGNC:13429]	885.401	-0.34956	0.0727202	-4.80691	1.53e-06	3.01e-05
ENSG00000171223	JUNB	JunB proto-oncogene, AP-1 transcription factor subunit [Source:HGNC Symbol;Acc:HGNC:6205]	1017.63	-0.387041	0.0805299	-4.80618	1.54e-06	3.02e-05
ENSG00000108231	LGI1	leucine rich glioma inactivated 1 [Source:HGNC Symbol;Acc:HGNC:6572]	29.5051	-1.46878	0.305688	-4.80484	1.55e-06	3.04e-05
ENSG00000103249	CLCN7	chloride voltage-gated channel 7 [Source:HGNC Symbol;Acc:HGNC:2025]	2360.56	-0.309044	0.0643662	-4.80133	1.58e-06	3.09e-05
ENSG00000005100	DHX33	DEAH-box helicase 33 [Source:HGNC Symbol;Acc:HGNC:16718]	454.588	-0.481977	0.10048	-4.79676	1.61e-06	3.16e-05
ENSG00000113916	BCL6	BCL6 transcription repressor [Source:HGNC Symbol;Acc:HGNC:1001]	1298.14	-0.260086	0.0542253	-4.7964	1.62e-06	3.16e-05
ENSG00000198455	ZXDB	zinc finger X-linked duplicated B [Source:HGNC Symbol;Acc:HGNC:13199]	224.725	-0.502451	0.104789	-4.79487	1.63e-06	3.18e-05
ENSG00000196189	SEMA4A	semaphorin 4A [Source:HGNC Symbol;Acc:HGNC:10729]	23.5132	-1.83463	0.382709	-4.7938	1.64e-06	3.2e-05
ENSG00000105518	TMEM205	transmembrane protein 205 [Source:HGNC Symbol;Acc:HGNC:29631]	399.973	-0.456645	0.0953219	-4.79056	1.66e-06	3.25e-05
ENSG00000168734	PKIG	cAMP-dependent protein kinase inhibitor gamma [Source:HGNC Symbol;Acc:HGNC:9019]	734.351	-0.375758	0.0784386	-4.79047	1.66e-06	3.25e-05
ENSG00000158882	TOMM40L	translocase of outer mitochondrial membrane 40 like [Source:HGNC Symbol;Acc:HGNC:25756]	319.467	-0.437144	0.0912637	-4.7899	1.67e-06	3.25e-05
ENSG00000105669	COPE	COPI coat complex subunit epsilon [Source:HGNC Symbol;Acc:HGNC:2234]	1108.94	-0.343845	0.0718018	-4.78881	1.68e-06	3.27e-05
ENSG00000175003	SLC22A1	solute carrier family 22 member 1 [Source:HGNC Symbol;Acc:HGNC:10963]	17.0346	-2.40929	0.503421	-4.78584	1.7e-06	3.32e-05
ENSG00000176022	B3GALT6	beta-1,3-galactosyltransferase 6 [Source:HGNC Symbol;Acc:HGNC:17978]	974.529	0.315612	0.0659599	4.78491	1.71e-06	3.33e-05
ENSG00000073536	NLE1	notchless homolog 1 [Source:HGNC Symbol;Acc:HGNC:19889]	534.753	-0.470331	0.0983253	-4.78342	1.72e-06	3.35e-05
ENSG00000174915	PTDSS2	phosphatidylserine synthase 2 [Source:HGNC Symbol;Acc:HGNC:15463]	735.738	-0.353879	0.0739815	-4.78334	1.72e-06	3.35e-05
ENSG00000204116	CHIC1	cysteine rich hydrophobic domain 1 [Source:HGNC Symbol;Acc:HGNC:1934]	159.138	-0.629519	0.131677	-4.78078	1.75e-06	3.39e-05
ENSG00000114796	KLHL24	kelch like family member 24 [Source:HGNC Symbol;Acc:HGNC:25947]	488.75	-0.465904	0.0976412	-4.7716	1.83e-06	3.55e-05
ENSG00000168175	MAPK1IP1L	mitogen-activated protein kinase 1 interacting protein 1 like [Source:HGNC Symbol;Acc:HGNC:19840]	932.454	-0.32501	0.0681226	-4.77096	1.83e-06	3.55e-05
ENSG00000130338	TULP4	TUB like protein 4 [Source:HGNC Symbol;Acc:HGNC:15530]	552.946	-0.46098	0.0966537	-4.7694	1.85e-06	3.58e-05
ENSG00000161813	LARP4	La ribonucleoprotein 4 [Source:HGNC Symbol;Acc:HGNC:24320]	838.644	-0.411717	0.0863279	-4.76922	1.85e-06	3.58e-05
ENSG00000163682	RPL9	ribosomal protein L9 [Source:HGNC Symbol;Acc:HGNC:10369]	16944.6	0.255362	0.0535492	4.76874	1.85e-06	3.59e-05
ENSG00000041353	RAB27B	RAB27B, member RAS oncogene family [Source:HGNC Symbol;Acc:HGNC:9767]	34.8801	-1.43697	0.301499	-4.76609	1.88e-06	3.63e-05
ENSG00000115183	TANC1	tetratricopeptide repeat, ankyrin repeat and coiled-coil containing 1 [Source:HGNC Symbol;Acc:HGNC:29364]	800.245	-0.33807	0.0709593	-4.76428	1.9e-06	3.66e-05
ENSG00000088812	ATRN	attractin [Source:HGNC Symbol;Acc:HGNC:885]	2900.32	0.227766	0.0478332	4.76167	1.92e-06	3.71e-05
ENSG00000177283	FZD8	frizzled class receptor 8 [Source:HGNC Symbol;Acc:HGNC:4046]	354.618	-0.673594	0.141501	-4.76034	1.93e-06	3.73e-05
ENSG00000144591	GMPPA	GDP-mannose pyrophosphorylase A [Source:HGNC Symbol;Acc:HGNC:22923]	1007.53	-0.313251	0.0658045	-4.76033	1.93e-06	3.73e-05
ENSG00000130396	AFDN	afadin, adherens junction formation factor [Source:HGNC Symbol;Acc:HGNC:7137]	499.174	0.450219	0.0946197	4.7582	1.95e-06	3.76e-05
ENSG00000131323	TRAF3	TNF receptor associated factor 3 [Source:HGNC Symbol;Acc:HGNC:12033]	1469.31	0.26314	0.0553034	4.75811	1.95e-06	3.76e-05
ENSG00000118707	TGIF2	TGFB induced factor homeobox 2 [Source:HGNC Symbol;Acc:HGNC:15764]	190.425	-0.553347	0.116394	-4.7541	1.99e-06	3.83e-05
ENSG00000187735	TCEA1	transcription elongation factor A1 [Source:HGNC Symbol;Acc:HGNC:11612]	5039.94	0.343862	0.0723284	4.75418	1.99e-06	3.83e-05
ENSG00000197142	ACSL5	acyl-CoA synthetase long chain family member 5 [Source:HGNC Symbol;Acc:HGNC:16526]	659.07	0.356866	0.0750763	4.75339	2e-06	3.84e-05
ENSG00000183010	PYCR1	pyrroline-5-carboxylate reductase 1 [Source:HGNC Symbol;Acc:HGNC:9721]	2793.67	-0.260776	0.0548838	-4.75143	2.02e-06	3.88e-05
ENSG00000011295	TTC19	tetratricopeptide repeat domain 19 [Source:HGNC Symbol;Acc:HGNC:26006]	335.54	-0.496066	0.104489	-4.74755	2.06e-06	3.95e-05
ENSG00000011465	DCN	decorin [Source:HGNC Symbol;Acc:HGNC:2705]	68895.9	-0.235049	0.0495107	-4.74744	2.06e-06	3.95e-05
ENSG00000113083	LOX	lysyl oxidase [Source:HGNC Symbol;Acc:HGNC:6664]	34639.8	0.281831	0.0593794	4.74628	2.07e-06	3.97e-05
ENSG00000068976	PYGM	glycogen phosphorylase, muscle associated [Source:HGNC Symbol;Acc:HGNC:9726]	83.5702	-0.895043	0.188607	-4.74554	2.08e-06	3.98e-05
ENSG00000136048	DRAM1	DNA damage regulated autophagy modulator 1 [Source:HGNC Symbol;Acc:HGNC:25645]	1870.81	-0.873779	0.18434	-4.74003	2.14e-06	4.09e-05
ENSG00000240849	PEDS1	plasmanylethanolamine desaturase 1 [Source:HGNC Symbol;Acc:HGNC:16735]	886.436	-0.424901	0.0896686	-4.73857	2.15e-06	4.11e-05
ENSG00000118217	ATF6	activating transcription factor 6 [Source:HGNC Symbol;Acc:HGNC:791]	1576.3	0.266638	0.0562891	4.73694	2.17e-06	4.14e-05
ENSG00000013374	NUB1	negative regulator of ubiquitin like proteins 1 [Source:HGNC Symbol;Acc:HGNC:17623]	1343.49	0.274963	0.0580554	4.73621	2.18e-06	4.16e-05
ENSG00000114026	OGG1	8-oxoguanine DNA glycosylase [Source:HGNC Symbol;Acc:HGNC:8125]	485.518	-0.442398	0.0935594	-4.72852	2.26e-06	4.31e-05
ENSG00000165097	KDM1B	lysine demethylase 1B [Source:HGNC Symbol;Acc:HGNC:21577]	676.02	0.349179	0.0738994	4.72505	2.3e-06	4.38e-05
ENSG00000198160	MIER1	MIER1 transcriptional regulator [Source:HGNC Symbol;Acc:HGNC:29657]	668.161	0.355165	0.0751887	4.72366	2.32e-06	4.41e-05
ENSG00000153113	CAST	calpastatin [Source:HGNC Symbol;Acc:HGNC:1515]	7362.39	0.253033	0.0535737	4.72309	2.32e-06	4.42e-05
ENSG00000118873	RAB3GAP2	RAB3 GTPase activating non-catalytic protein subunit 2 [Source:HGNC Symbol;Acc:HGNC:17168]	1141.5	0.337541	0.0715366	4.71844	2.38e-06	4.52e-05
ENSG00000136870	ZNF189	zinc finger protein 189 [Source:HGNC Symbol;Acc:HGNC:12980]	439.058	0.4304	0.0912474	4.71685	2.4e-06	4.55e-05
ENSG00000137414	FAM8A1	family with sequence similarity 8 member A1 [Source:HGNC Symbol;Acc:HGNC:16372]	1165.55	0.261738	0.0554894	4.71691	2.39e-06	4.55e-05
ENSG00000169184	MN1	MN1 proto-oncogene, transcriptional regulator [Source:HGNC Symbol;Acc:HGNC:7180]	1253.44	-0.35404	0.0750958	-4.71451	2.42e-06	4.6e-05
ENSG00000109685	NSD2	nuclear receptor binding SET domain protein 2 [Source:HGNC Symbol;Acc:HGNC:12766]	1505.53	0.267088	0.056689	4.71146	2.46e-06	4.66e-05
ENSG00000116863	ADPRS	ADP-ribosylserine hydrolase [Source:HGNC Symbol;Acc:HGNC:21304]	580.8	-0.375641	0.0797887	-4.70795	2.5e-06	4.74e-05
ENSG00000130707	ASS1	argininosuccinate synthase 1 [Source:HGNC Symbol;Acc:HGNC:758]	11926.2	-0.239291	0.0508392	-4.70682	2.52e-06	4.77e-05
ENSG00000168291	PDHB	pyruvate dehydrogenase E1 subunit beta [Source:HGNC Symbol;Acc:HGNC:8808]	1772.96	-0.246587	0.0523947	-4.70634	2.52e-06	4.77e-05
ENSG00000152767	FARP1	FERM, ARH/RhoGEF and pleckstrin domain protein 1 [Source:HGNC Symbol;Acc:HGNC:3591]	2920.63	0.259311	0.0551063	4.70564	2.53e-06	4.79e-05
ENSG00000014824	SLC30A9	solute carrier family 30 member 9 [Source:HGNC Symbol;Acc:HGNC:1329]	1156.45	0.277272	0.0589305	4.70506	2.54e-06	4.8e-05
ENSG00000114416	FXR1	FMR1 autosomal homolog 1 [Source:HGNC Symbol;Acc:HGNC:4023]	2386.82	0.250342	0.053214	4.70445	2.55e-06	4.81e-05
ENSG00000075413	MARK3	microtubule affinity regulating kinase 3 [Source:HGNC Symbol;Acc:HGNC:6897]	2205.56	0.232332	0.0494062	4.70249	2.57e-06	4.85e-05
ENSG00000099942	CRKL	CRK like proto-oncogene, adaptor protein [Source:HGNC Symbol;Acc:HGNC:2363]	1651.47	-0.299564	0.0637225	-4.70107	2.59e-06	4.88e-05
ENSG00000173905	GOLIM4	golgi integral membrane protein 4 [Source:HGNC Symbol;Acc:HGNC:15448]	1794.4	0.25112	0.0534304	4.69994	2.6e-06	4.9e-05
ENSG00000197380	DACT3	dishevelled binding antagonist of beta catenin 3 [Source:HGNC Symbol;Acc:HGNC:30745]	223.51	-0.51448	0.109482	-4.69923	2.61e-06	4.92e-05
ENSG00000037241	RPL26L1	ribosomal protein L26 like 1 [Source:HGNC Symbol;Acc:HGNC:17050]	405.409	0.454349	0.0967555	4.69584	2.66e-06	5e-05
ENSG00000106443	PHF14	PHD finger protein 14 [Source:HGNC Symbol;Acc:HGNC:22203]	1030.9	0.282786	0.0602227	4.69567	2.66e-06	5e-05
ENSG00000105514	RAB3D	RAB3D, member RAS oncogene family [Source:HGNC Symbol;Acc:HGNC:9779]	211.118	-0.61018	0.129995	-4.69389	2.68e-06	5.04e-05
ENSG00000100441	KHNYN	KH and NYN domain containing [Source:HGNC Symbol;Acc:HGNC:20166]	1443.71	0.268229	0.0571568	4.69286	2.69e-06	5.06e-05
ENSG00000188641	DPYD	dihydropyrimidine dehydrogenase [Source:HGNC Symbol;Acc:HGNC:3012]	2339.62	0.250566	0.0534233	4.69021	2.73e-06	5.12e-05
ENSG00000140521	POLG	DNA polymerase gamma, catalytic subunit [Source:HGNC Symbol;Acc:HGNC:9179]	1358.38	0.313442	0.0668572	4.68823	2.76e-06	5.17e-05
ENSG00000009307	CSDE1	cold shock domain containing E1 [Source:HGNC Symbol;Acc:HGNC:29905]	15958.4	0.201535	0.0429914	4.6878	2.76e-06	5.18e-05
ENSG00000150938	CRIM1	cysteine rich transmembrane BMP regulator 1 [Source:HGNC Symbol;Acc:HGNC:2359]	8694.67	0.346124	0.0738372	4.68766	2.76e-06	5.18e-05
ENSG00000198960	ARMCX6	armadillo repeat containing X-linked 6 [Source:HGNC Symbol;Acc:HGNC:26094]	459.224	-0.378947	0.0808486	-4.68712	2.77e-06	5.19e-05
ENSG00000213281	NRAS	NRAS proto-oncogene, GTPase [Source:HGNC Symbol;Acc:HGNC:7989]	1340.33	-0.287006	0.0613043	-4.68167	2.85e-06	5.32e-05
ENSG00000089225	TBX5	T-box transcription factor 5 [Source:HGNC Symbol;Acc:HGNC:11604]	204.931	-0.548713	0.117214	-4.68129	2.85e-06	5.33e-05
ENSG00000103489	XYLT1	xylosyltransferase 1 [Source:HGNC Symbol;Acc:HGNC:15516]	2280.09	-0.349776	0.0747182	-4.68127	2.85e-06	5.33e-05
ENSG00000226200	SGMS1-AS1	SGMS1 antisense RNA 1 [Source:HGNC Symbol;Acc:HGNC:49683]	88.5468	0.78574	0.167936	4.67881	2.89e-06	5.38e-05
ENSG00000184277	TM2D3	TM2 domain containing 3 [Source:HGNC Symbol;Acc:HGNC:24128]	542.932	0.379945	0.0812034	4.67892	2.88e-06	5.38e-05
ENSG00000174600	CMKLR1	chemerin chemokine-like receptor 1 [Source:HGNC Symbol;Acc:HGNC:2121]	154.525	0.965688	0.206424	4.67817	2.89e-06	5.4e-05
ENSG00000185189	NRBP2	nuclear receptor binding protein 2 [Source:HGNC Symbol;Acc:HGNC:19339]	764.141	-0.391463	0.0836871	-4.6777	2.9e-06	5.4e-05
ENSG00000115602	IL1RL1	interleukin 1 receptor like 1 [Source:HGNC Symbol;Acc:HGNC:5998]	69.5093	1.19683	0.256047	4.67426	2.95e-06	5.49e-05
ENSG00000163686	ABHD6	abhydrolase domain containing 6, acylglycerol lipase [Source:HGNC Symbol;Acc:HGNC:21398]	169.336	-0.654402	0.140002	-4.67424	2.95e-06	5.49e-05
ENSG00000153317	ASAP1	ArfGAP with SH3 domain, ankyrin repeat and PH domain 1 [Source:HGNC Symbol;Acc:HGNC:2720]	2176.4	0.262901	0.0562502	4.67378	2.96e-06	5.5e-05
ENSG00000150867	PIP4K2A	phosphatidylinositol-5-phosphate 4-kinase type 2 alpha [Source:HGNC Symbol;Acc:HGNC:8997]	1262	0.268475	0.0574675	4.67176	2.99e-06	5.55e-05
ENSG00000106524	ANKMY2	ankyrin repeat and MYND domain containing 2 [Source:HGNC Symbol;Acc:HGNC:25370]	669.716	0.359248	0.076908	4.67113	3e-06	5.56e-05
ENSG00000170421	KRT8	keratin 8 [Source:HGNC Symbol;Acc:HGNC:6446]	336.777	0.505761	0.108326	4.66888	3.03e-06	5.61e-05
ENSG00000114861	FOXP1	forkhead box P1 [Source:HGNC Symbol;Acc:HGNC:3823]	487.346	0.41992	0.0899378	4.66901	3.03e-06	5.61e-05
ENSG00000164040	PGRMC2	progesterone receptor membrane component 2 [Source:HGNC Symbol;Acc:HGNC:16089]	2719.21	-0.357623	0.0766316	-4.66678	3.06e-06	5.67e-05
ENSG00000144724	PTPRG	protein tyrosine phosphatase receptor type G [Source:HGNC Symbol;Acc:HGNC:9671]	3549.88	0.262841	0.0563338	4.66578	3.07e-06	5.69e-05
ENSG00000163811	WDR43	WD repeat domain 43 [Source:HGNC Symbol;Acc:HGNC:28945]	1064.07	0.332007	0.0711885	4.66377	3.1e-06	5.74e-05
ENSG00000116698	SMG7	SMG7 nonsense mediated mRNA decay factor [Source:HGNC Symbol;Acc:HGNC:16792]	1991.95	0.279299	0.0599195	4.66124	3.14e-06	5.81e-05
ENSG00000155254	MARVELD1	MARVEL domain containing 1 [Source:HGNC Symbol;Acc:HGNC:28674]	4786.31	-0.220229	0.0472524	-4.66069	3.15e-06	5.82e-05
ENSG00000227500	SCAMP4	secretory carrier membrane protein 4 [Source:HGNC Symbol;Acc:HGNC:30385]	1295.99	-0.356121	0.0764176	-4.6602	3.16e-06	5.83e-05
ENSG00000075407	ZNF37A	zinc finger protein 37A [Source:HGNC Symbol;Acc:HGNC:13102]	711.283	-0.403934	0.0867166	-4.6581	3.19e-06	5.89e-05
ENSG00000174099	MSRB3	methionine sulfoxide reductase B3 [Source:HGNC Symbol;Acc:HGNC:27375]	3219.59	-0.342265	0.0736038	-4.65011	3.32e-06	6.12e-05
ENSG00000114999	TTL	tubulin tyrosine ligase [Source:HGNC Symbol;Acc:HGNC:21586]	1607.7	0.244993	0.0527139	4.64759	3.36e-06	6.19e-05
ENSG00000183735	TBK1	TANK binding kinase 1 [Source:HGNC Symbol;Acc:HGNC:11584]	572.844	0.429887	0.0925013	4.64737	3.36e-06	6.19e-05
ENSG00000128311	TST	thiosulfate sulfurtransferase [Source:HGNC Symbol;Acc:HGNC:12388]	911.604	-0.458266	0.0986525	-4.64525	3.4e-06	6.25e-05
ENSG00000005884	ITGA3	integrin subunit alpha 3 [Source:HGNC Symbol;Acc:HGNC:6139]	1566.89	0.415488	0.0894702	4.64387	3.42e-06	6.29e-05
ENSG00000136699	SMPD4	sphingomyelin phosphodiesterase 4 [Source:HGNC Symbol;Acc:HGNC:32949]	1026.06	0.327242	0.0704744	4.64342	3.43e-06	6.3e-05
ENSG00000196535	MYO18A	myosin XVIIIA [Source:HGNC Symbol;Acc:HGNC:31104]	705.216	-0.391647	0.0844196	-4.63929	3.5e-06	6.42e-05
ENSG00000116679	IVNS1ABP	influenza virus NS1A binding protein [Source:HGNC Symbol;Acc:HGNC:16951]	755.466	0.349303	0.0753005	4.63878	3.5e-06	6.43e-05
ENSG00000171055	FEZ2	fasciculation and elongation protein zeta 2 [Source:HGNC Symbol;Acc:HGNC:3660]	1395.69	0.303797	0.0654907	4.63878	3.5e-06	6.43e-05
ENSG00000147174	GCNA	germ cell nuclear acidic peptidase [Source:HGNC Symbol;Acc:HGNC:15805]	77.717	-1.00351	0.216417	-4.63692	3.54e-06	6.48e-05
ENSG00000134779	TPGS2	tubulin polyglutamylase complex subunit 2 [Source:HGNC Symbol;Acc:HGNC:24561]	1738.01	-0.272857	0.0588657	-4.63525	3.57e-06	6.53e-05
ENSG00000171492	LRRC8D	leucine rich repeat containing 8 VRAC subunit D [Source:HGNC Symbol;Acc:HGNC:16992]	596.103	0.335773	0.0724729	4.63308	3.6e-06	6.59e-05
ENSG00000075213	SEMA3A	semaphorin 3A [Source:HGNC Symbol;Acc:HGNC:10723]	620.616	-0.43646	0.0942435	-4.6312	3.64e-06	6.65e-05
ENSG00000103512	NOMO1	NODAL modulator 1 [Source:HGNC Symbol;Acc:HGNC:30060]	3041.46	0.26552	0.0573516	4.62968	3.66e-06	6.69e-05
ENSG00000106992	AK1	adenylate kinase 1 [Source:HGNC Symbol;Acc:HGNC:361]	315.909	-0.451639	0.097616	-4.62669	3.72e-06	6.78e-05
ENSG00000198369	SPRED2	sprouty related EVH1 domain containing 2 [Source:HGNC Symbol;Acc:HGNC:17722]	1355.41	0.280874	0.0607257	4.6253	3.74e-06	6.83e-05
ENSG00000196371	FUT4	fucosyltransferase 4 [Source:HGNC Symbol;Acc:HGNC:4015]	261.958	0.4652	0.100597	4.62441	3.76e-06	6.85e-05
ENSG00000142166	IFNAR1	interferon alpha and beta receptor subunit 1 [Source:HGNC Symbol;Acc:HGNC:5432]	2234.97	0.265096	0.0573354	4.6236	3.77e-06	6.87e-05
ENSG00000071246	VASH1	vasohibin 1 [Source:HGNC Symbol;Acc:HGNC:19964]	347.013	-0.438069	0.0947612	-4.62287	3.78e-06	6.89e-05
ENSG00000198171	DDRGK1	DDRGK domain containing 1 [Source:HGNC Symbol;Acc:HGNC:16110]	890.057	-0.342479	0.074099	-4.62191	3.8e-06	6.92e-05
ENSG00000058091	CDK14	cyclin dependent kinase 14 [Source:HGNC Symbol;Acc:HGNC:8883]	582.289	-0.366385	0.0792752	-4.62169	3.81e-06	6.92e-05
ENSG00000174547	MRPL11	mitochondrial ribosomal protein L11 [Source:HGNC Symbol;Acc:HGNC:14042]	577.839	-0.361068	0.0782399	-4.61489	3.93e-06	7.15e-05
ENSG00000145431	PDGFC	platelet derived growth factor C [Source:HGNC Symbol;Acc:HGNC:8801]	1084.96	0.329188	0.0713358	4.61463	3.94e-06	7.15e-05
ENSG00000157064	NMNAT2	nicotinamide nucleotide adenylyltransferase 2 [Source:HGNC Symbol;Acc:HGNC:16789]	217.09	0.49139	0.106491	4.61439	3.94e-06	7.16e-05
ENSG00000139197	PEX5	peroxisomal biogenesis factor 5 [Source:HGNC Symbol;Acc:HGNC:9719]	1047.88	-0.294551	0.0638706	-4.61168	3.99e-06	7.24e-05
ENSG00000152291	TGOLN2	trans-golgi network protein 2 [Source:HGNC Symbol;Acc:HGNC:15450]	9906.47	0.202961	0.0440096	4.61175	3.99e-06	7.24e-05
ENSG00000171604	CXXC5	CXXC finger protein 5 [Source:HGNC Symbol;Acc:HGNC:26943]	1745.84	-0.273888	0.0594034	-4.61065	4.01e-06	7.27e-05
ENSG00000095564	BTAF1	B-TFIID TATA-box binding protein associated factor 1 [Source:HGNC Symbol;Acc:HGNC:17307]	1006.85	0.339211	0.0735747	4.61044	4.02e-06	7.27e-05
ENSG00000155393	HEATR3	HEAT repeat containing 3 [Source:HGNC Symbol;Acc:HGNC:26087]	389.708	0.390271	0.0846726	4.60918	4.04e-06	7.31e-05
ENSG00000205423	CNEP1R1	CTD nuclear envelope phosphatase 1 regulatory subunit 1 [Source:HGNC Symbol;Acc:HGNC:26759]	286.658	0.477367	0.103573	4.60899	4.05e-06	7.31e-05
ENSG00000070718	AP3M2	adaptor related protein complex 3 subunit mu 2 [Source:HGNC Symbol;Acc:HGNC:570]	559.31	0.437434	0.0949191	4.60849	4.06e-06	7.33e-05
ENSG00000165501	LRR1	leucine rich repeat protein 1 [Source:HGNC Symbol;Acc:HGNC:19742]	154.99	0.682597	0.148244	4.60454	4.13e-06	7.46e-05
ENSG00000089234	BRAP	BRCA1 associated protein [Source:HGNC Symbol;Acc:HGNC:1099]	553.151	0.346094	0.0751701	4.60414	4.14e-06	7.47e-05
ENSG00000196396	PTPN1	protein tyrosine phosphatase non-receptor type 1 [Source:HGNC Symbol;Acc:HGNC:9642]	1086.1	-0.267331	0.0581009	-4.60116	4.2e-06	7.58e-05
ENSG00000048828	FAM120A	family with sequence similarity 120A [Source:HGNC Symbol;Acc:HGNC:13247]	3896.48	-0.207921	0.0451996	-4.60007	4.22e-06	7.61e-05
ENSG00000167842	MIS12	MIS12 kinetochore complex component [Source:HGNC Symbol;Acc:HGNC:24967]	364.045	0.492242	0.107041	4.59861	4.25e-06	7.66e-05
ENSG00000213918	DNASE1	deoxyribonuclease 1 [Source:HGNC Symbol;Acc:HGNC:2956]	285.085	0.48033	0.104473	4.59764	4.27e-06	7.69e-05
ENSG00000101246	ARFRP1	ADP ribosylation factor related protein 1 [Source:HGNC Symbol;Acc:HGNC:662]	930.119	-0.290024	0.0630865	-4.59725	4.28e-06	7.7e-05
ENSG00000166473	PKD1L2	polycystin 1 like 2 (gene/pseudogene) [Source:HGNC Symbol;Acc:HGNC:21715]	75.0812	-0.977612	0.21277	-4.5947	4.33e-06	7.78e-05
ENSG00000067445	TRO	trophinin [Source:HGNC Symbol;Acc:HGNC:12326]	178.263	-0.601058	0.130823	-4.59443	4.34e-06	7.78e-05
ENSG00000164548	TRA2A	transformer 2 alpha homolog [Source:HGNC Symbol;Acc:HGNC:16645]	796.466	0.345332	0.0751616	4.59452	4.34e-06	7.78e-05
ENSG00000182827	ACBD3	acyl-CoA binding domain containing 3 [Source:HGNC Symbol;Acc:HGNC:15453]	1166.27	-0.275367	0.0599312	-4.59472	4.33e-06	7.78e-05
ENSG00000154736	ADAMTS5	ADAM metallopeptidase with thrombospondin type 1 motif 5 [Source:HGNC Symbol;Acc:HGNC:221]	5378.85	-0.871881	0.189777	-4.59424	4.34e-06	7.78e-05
ENSG00000134684	YARS1	tyrosyl-tRNA synthetase 1 [Source:HGNC Symbol;Acc:HGNC:12840]	4969.29	0.230257	0.0501397	4.59231	4.38e-06	7.85e-05
ENSG00000122008	POLK	DNA polymerase kappa [Source:HGNC Symbol;Acc:HGNC:9183]	565.627	0.380974	0.0829633	4.59208	4.39e-06	7.85e-05
ENSG00000214253	FIS1	fission, mitochondrial 1 [Source:HGNC Symbol;Acc:HGNC:21689]	1554.42	-0.309396	0.0673912	-4.59105	4.41e-06	7.89e-05
ENSG00000149131	SERPING1	serpin family G member 1 [Source:HGNC Symbol;Acc:HGNC:1228]	10465.4	-0.224953	0.049024	-4.58863	4.46e-06	7.97e-05
ENSG00000233954	UQCRHL	ubiquinol-cytochrome c reductase hinge protein like [Source:HGNC Symbol;Acc:HGNC:51714]	118.22	-0.724868	0.157996	-4.58788	4.48e-06	8e-05
ENSG00000166946	CCNDBP1	cyclin D1 binding protein 1 [Source:HGNC Symbol;Acc:HGNC:1587]	953.089	0.317073	0.0691402	4.58595	4.52e-06	8.07e-05
ENSG00000068724	TTC7A	tetratricopeptide repeat domain 7A [Source:HGNC Symbol;Acc:HGNC:19750]	831.818	-0.338194	0.0737857	-4.58347	4.57e-06	8.16e-05
ENSG00000119777	TMEM214	transmembrane protein 214 [Source:HGNC Symbol;Acc:HGNC:25983]	1939.34	-0.249493	0.0544416	-4.58277	4.59e-06	8.18e-05
ENSG00000232434	AJM1	apical junction component 1 homolog [Source:HGNC Symbol;Acc:HGNC:37284]	102.602	0.814769	0.177813	4.58218	4.6e-06	8.19e-05
ENSG00000151702	FLI1	Fli-1 proto-oncogene, ETS transcription factor [Source:HGNC Symbol;Acc:HGNC:3749]	290.026	0.464913	0.101461	4.58219	4.6e-06	8.19e-05
ENSG00000134452	FBH1	F-box DNA helicase 1 [Source:HGNC Symbol;Acc:HGNC:13620]	1732.55	-0.239742	0.052321	-4.58214	4.6e-06	8.19e-05
ENSG00000116171	SCP2	sterol carrier protein 2 [Source:HGNC Symbol;Acc:HGNC:10606]	2503.51	-0.248155	0.0542114	-4.57754	4.7e-06	8.36e-05
ENSG00000212747	RTL8B	retrotransposon Gag like 8B [Source:HGNC Symbol;Acc:HGNC:33156]	749.372	-0.346153	0.0757176	-4.57163	4.84e-06	8.6e-05
ENSG00000099810	MTAP	methylthioadenosine phosphorylase [Source:HGNC Symbol;Acc:HGNC:7413]	722.426	0.330128	0.0722175	4.57131	4.85e-06	8.61e-05
ENSG00000136098	NEK3	NIMA related kinase 3 [Source:HGNC Symbol;Acc:HGNC:7746]	108.896	0.723742	0.158464	4.56724	4.94e-06	8.77e-05
ENSG00000173786	CNP	2',3'-cyclic nucleotide 3' phosphodiesterase [Source:HGNC Symbol;Acc:HGNC:2158]	3100.07	0.202702	0.0443903	4.56635	4.96e-06	8.8e-05
ENSG00000213585	VDAC1	voltage dependent anion channel 1 [Source:HGNC Symbol;Acc:HGNC:12669]	3198.01	-0.220638	0.0483302	-4.56523	4.99e-06	8.84e-05
ENSG00000144369	FAM171B	family with sequence similarity 171 member B [Source:HGNC Symbol;Acc:HGNC:29412]	672.438	0.385373	0.0844312	4.56434	5.01e-06	8.87e-05
ENSG00000090013	BLVRB	biliverdin reductase B [Source:HGNC Symbol;Acc:HGNC:1063]	1107.26	-0.354896	0.0777803	-4.5628	5.05e-06	8.93e-05
ENSG00000146733	PSPH	phosphoserine phosphatase [Source:HGNC Symbol;Acc:HGNC:9577]	661.755	0.340473	0.074627	4.56232	5.06e-06	8.95e-05
ENSG00000196616	ADH1B	alcohol dehydrogenase 1B (class I), beta polypeptide [Source:HGNC Symbol;Acc:HGNC:250]	15526.4	-0.24841	0.0544678	-4.56067	5.1e-06	9.01e-05
ENSG00000105270	CLIP3	CAP-Gly domain containing linker protein 3 [Source:HGNC Symbol;Acc:HGNC:24314]	2099.42	-0.28287	0.0620386	-4.55957	5.13e-06	9.05e-05
ENSG00000196839	ADA	adenosine deaminase [Source:HGNC Symbol;Acc:HGNC:186]	355.602	-0.533333	0.116979	-4.55923	5.13e-06	9.06e-05
ENSG00000140941	MAP1LC3B	microtubule associated protein 1 light chain 3 beta [Source:HGNC Symbol;Acc:HGNC:13352]	3520.76	0.243479	0.0534046	4.55914	5.14e-06	9.06e-05
ENSG00000125868	DSTN	destrin, actin depolymerizing factor [Source:HGNC Symbol;Acc:HGNC:15750]	6180.6	0.272615	0.0598319	4.55635	5.21e-06	9.18e-05
ENSG00000106771	TMEM245	transmembrane protein 245 [Source:HGNC Symbol;Acc:HGNC:1363]	2324.42	0.276928	0.0607883	4.55561	5.22e-06	9.2e-05
ENSG00000188783	PRELP	proline and arginine rich end leucine rich repeat protein [Source:HGNC Symbol;Acc:HGNC:9357]	913.834	-0.449436	0.0986722	-4.55483	5.24e-06	9.23e-05
ENSG00000204604	ZNF468	zinc finger protein 468 [Source:HGNC Symbol;Acc:HGNC:33105]	226.323	0.583437	0.128112	4.55413	5.26e-06	9.25e-05
ENSG00000117360	PRPF3	pre-mRNA processing factor 3 [Source:HGNC Symbol;Acc:HGNC:17348]	648.964	0.332862	0.0730917	4.55403	5.26e-06	9.25e-05
ENSG00000066044	ELAVL1	ELAV like RNA binding protein 1 [Source:HGNC Symbol;Acc:HGNC:3312]	1521.87	0.251398	0.0552141	4.55315	5.28e-06	9.29e-05
ENSG00000244165	P2RY11	purinergic receptor P2Y11 [Source:HGNC Symbol;Acc:HGNC:8540]	65.9913	0.930601	0.204415	4.55251	5.3e-06	9.3e-05
ENSG00000173273	TNKS	tankyrase [Source:HGNC Symbol;Acc:HGNC:11941]	1404.87	0.323585	0.0710772	4.55258	5.3e-06	9.3e-05
ENSG00000250742	LINC02381	long intergenic non-protein coding RNA 2381 [Source:HGNC Symbol;Acc:HGNC:53304]	451.194	-0.432982	0.0951189	-4.552	5.31e-06	9.32e-05
ENSG00000119820	YIPF4	Yip1 domain family member 4 [Source:HGNC Symbol;Acc:HGNC:28145]	1168.13	0.262314	0.0576721	4.54838	5.41e-06	9.47e-05
ENSG00000020181	ADGRA2	adhesion G protein-coupled receptor A2 [Source:HGNC Symbol;Acc:HGNC:17849]	5077.97	-0.245587	0.0539966	-4.5482	5.41e-06	9.48e-05
ENSG00000130560	UBAC1	UBA domain containing 1 [Source:HGNC Symbol;Acc:HGNC:30221]	633.826	-0.37321	0.0820876	-4.54649	5.45e-06	9.54e-05
ENSG00000107262	BAG1	BAG cochaperone 1 [Source:HGNC Symbol;Acc:HGNC:937]	810.12	-0.334978	0.0736768	-4.54658	5.45e-06	9.54e-05
ENSG00000101290	CDS2	CDP-diacylglycerol synthase 2 [Source:HGNC Symbol;Acc:HGNC:1801]	873.053	-0.29139	0.0641213	-4.54436	5.51e-06	9.63e-05
ENSG00000152409	JMY	junction mediating and regulatory protein, p53 cofactor [Source:HGNC Symbol;Acc:HGNC:28916]	600.037	0.353955	0.0778952	4.544	5.52e-06	9.64e-05
ENSG00000137509	PRCP	prolylcarboxypeptidase [Source:HGNC Symbol;Acc:HGNC:9344]	2364.04	-0.242895	0.053465	-4.54307	5.54e-06	9.68e-05
ENSG00000236287	ZBED5	zinc finger BED-type containing 5 [Source:HGNC Symbol;Acc:HGNC:30803]	409.518	0.388899	0.0856435	4.5409	5.6e-06	9.77e-05
ENSG00000067167	TRAM1	translocation associated membrane protein 1 [Source:HGNC Symbol;Acc:HGNC:20568]	4182.95	-0.343894	0.0757635	-4.53905	5.65e-06	9.85e-05
ENSG00000213024	NUP62	nucleoporin 62 [Source:HGNC Symbol;Acc:HGNC:8066]	666.207	-0.32528	0.071672	-4.53845	5.67e-06	9.87e-05
ENSG00000174233	ADCY6	adenylate cyclase 6 [Source:HGNC Symbol;Acc:HGNC:237]	2052.57	-0.33806	0.0745209	-4.53644	5.72e-06	9.96e-05
ENSG00000164073	MFSD8	major facilitator superfamily domain containing 8 [Source:HGNC Symbol;Acc:HGNC:28486]	307.642	0.438706	0.0967055	4.53651	5.72e-06	9.96e-05
ENSG00000110851	PRDM4	PR/SET domain 4 [Source:HGNC Symbol;Acc:HGNC:9348]	906.598	0.328633	0.0724502	4.53598	5.73e-06	9.97e-05
ENSG00000116251	RPL22	ribosomal protein L22 [Source:HGNC Symbol;Acc:HGNC:10315]	2068.14	0.260797	0.0575105	4.53478	5.77e-06	0.000100219
ENSG00000183160	TMEM119	transmembrane protein 119 [Source:HGNC Symbol;Acc:HGNC:27884]	3583.31	-0.400737	0.0883842	-4.53403	5.79e-06	0.000100508
ENSG00000105229	PIAS4	protein inhibitor of activated STAT 4 [Source:HGNC Symbol;Acc:HGNC:17002]	368.643	-0.452938	0.0999181	-4.53309	5.81e-06	0.000100894
ENSG00000170430	MGMT	O-6-methylguanine-DNA methyltransferase [Source:HGNC Symbol;Acc:HGNC:7059]	577.919	-0.445634	0.0983186	-4.53256	5.83e-06	0.000101083
ENSG00000115902	SLC1A4	solute carrier family 1 member 4 [Source:HGNC Symbol;Acc:HGNC:10942]	1847.58	0.25375	0.0559879	4.53223	5.84e-06	0.000101111
ENSG00000139514	SLC7A1	solute carrier family 7 member 1 [Source:HGNC Symbol;Acc:HGNC:11057]	3745.1	0.234534	0.0517467	4.53235	5.83e-06	0.000101111
ENSG00000151726	ACSL1	acyl-CoA synthetase long chain family member 1 [Source:HGNC Symbol;Acc:HGNC:3569]	19474	-0.456474	0.100743	-4.53107	5.87e-06	0.000101603
ENSG00000127616	SMARCA4	SWI/SNF related, matrix associated, actin dependent regulator of chromatin, subfamily a, member 4 [Source:HGNC Symbol;Acc:HGNC:11100]	1919.77	-0.241412	0.0533041	-4.52897	5.93e-06	0.000102553
ENSG00000039650	PNKP	polynucleotide kinase 3'-phosphatase [Source:HGNC Symbol;Acc:HGNC:9154]	452.934	-0.394351	0.0870923	-4.52796	5.96e-06	0.000102974
ENSG00000169071	ROR2	receptor tyrosine kinase like orphan receptor 2 [Source:HGNC Symbol;Acc:HGNC:10257]	367.287	-0.391345	0.0864554	-4.52655	6e-06	0.000103598
ENSG00000088179	PTPN4	protein tyrosine phosphatase non-receptor type 4 [Source:HGNC Symbol;Acc:HGNC:9656]	402.682	0.42487	0.0938848	4.52544	6.03e-06	0.000104078
ENSG00000172831	CES2	carboxylesterase 2 [Source:HGNC Symbol;Acc:HGNC:1864]	1626.66	-0.260757	0.0576328	-4.52445	6.06e-06	0.000104498
ENSG00000162909	CAPN2	calpain 2 [Source:HGNC Symbol;Acc:HGNC:1479]	13777.6	0.310373	0.06863	4.52242	6.11e-06	0.000105441
ENSG00000138639	ARHGAP24	Rho GTPase activating protein 24 [Source:HGNC Symbol;Acc:HGNC:25361]	1122.81	0.362441	0.08015	4.52204	6.12e-06	0.000105551
ENSG00000204084	INPP5B	inositol polyphosphate-5-phosphatase B [Source:HGNC Symbol;Acc:HGNC:6077]	427.94	0.398113	0.0880433	4.52179	6.13e-06	0.000105551
ENSG00000143393	PI4KB	phosphatidylinositol 4-kinase beta [Source:HGNC Symbol;Acc:HGNC:8984]	3022.58	0.233943	0.0517353	4.52191	6.13e-06	0.000105551
ENSG00000260077	AC104794.3	novel transcript	56.35	-0.938815	0.207676	-4.52058	6.17e-06	0.000106087
ENSG00000205356	TECPR1	tectonin beta-propeller repeat containing 1 [Source:HGNC Symbol;Acc:HGNC:22214]	497.144	-0.380612	0.0842333	-4.51854	6.23e-06	0.000107046
ENSG00000180596	H2BC4	H2B clustered histone 4 [Source:HGNC Symbol;Acc:HGNC:4757]	173.155	-0.64335	0.142387	-4.51833	6.23e-06	0.000107088
ENSG00000231925	TAPBP	TAP binding protein [Source:HGNC Symbol;Acc:HGNC:11566]	2616.32	-0.240508	0.0532474	-4.5168	6.28e-06	0.000107792
ENSG00000099290	WASHC2A	WASH complex subunit 2A [Source:HGNC Symbol;Acc:HGNC:23416]	1623.03	-0.271063	0.0600188	-4.51631	6.29e-06	0.000107974
ENSG00000089006	SNX5	sorting nexin 5 [Source:HGNC Symbol;Acc:HGNC:14969]	1329.33	0.310019	0.0686543	4.51564	6.31e-06	0.000108246
ENSG00000173065	FAM222B	family with sequence similarity 222 member B [Source:HGNC Symbol;Acc:HGNC:25563]	444.067	0.383982	0.0850372	4.51546	6.32e-06	0.000108272
ENSG00000153879	CEBPG	CCAAT enhancer binding protein gamma [Source:HGNC Symbol;Acc:HGNC:1837]	1666.23	0.279454	0.0619295	4.51245	6.41e-06	0.00010975
ENSG00000169093	ASMTL	acetylserotonin O-methyltransferase like [Source:HGNC Symbol;Acc:HGNC:751]	557.746	-0.421725	0.0935675	-4.50718	6.57e-06	0.00011244
ENSG00000108599	AKAP10	A-kinase anchoring protein 10 [Source:HGNC Symbol;Acc:HGNC:368]	750.25	0.323903	0.0718767	4.50637	6.59e-06	0.0001128
ENSG00000162694	EXTL2	exostosin like glycosyltransferase 2 [Source:HGNC Symbol;Acc:HGNC:3516]	460.4	0.380062	0.0843419	4.5062	6.6e-06	0.000112814
ENSG00000131724	IL13RA1	interleukin 13 receptor subunit alpha 1 [Source:HGNC Symbol;Acc:HGNC:5974]	1082.7	-0.384398	0.0853347	-4.50459	6.65e-06	0.000113603
ENSG00000134996	OSTF1	osteoclast stimulating factor 1 [Source:HGNC Symbol;Acc:HGNC:8510]	685.176	0.37864	0.0841096	4.50175	6.74e-06	0.000114989
ENSG00000093167	LRRFIP2	LRR binding FLII interacting protein 2 [Source:HGNC Symbol;Acc:HGNC:6703]	1367.27	0.257383	0.0571729	4.50182	6.74e-06	0.000114989
ENSG00000136143	SUCLA2	succinate-CoA ligase ADP-forming subunit beta [Source:HGNC Symbol;Acc:HGNC:11448]	1034.13	-0.325373	0.0722953	-4.50061	6.78e-06	0.000115533
ENSG00000143337	TOR1AIP1	torsin 1A interacting protein 1 [Source:HGNC Symbol;Acc:HGNC:29456]	2038.47	0.27201	0.0604777	4.49768	6.87e-06	0.000117059
ENSG00000042088	TDP1	tyrosyl-DNA phosphodiesterase 1 [Source:HGNC Symbol;Acc:HGNC:18884]	159.713	-0.622756	0.138534	-4.49534	6.95e-06	0.000118283
ENSG00000170242	USP47	ubiquitin specific peptidase 47 [Source:HGNC Symbol;Acc:HGNC:20076]	1513.31	-0.385107	0.0857157	-4.49284	7.03e-06	0.000119603
ENSG00000128881	TTBK2	tau tubulin kinase 2 [Source:HGNC Symbol;Acc:HGNC:19141]	513.596	0.386203	0.0859798	4.49179	7.06e-06	0.000120119
ENSG00000100418	DESI1	desumoylating isopeptidase 1 [Source:HGNC Symbol;Acc:HGNC:24577]	1110.97	0.275916	0.0614481	4.49024	7.11e-06	0.000120921
ENSG00000133321	PLAAT4	phospholipase A and acyltransferase 4 [Source:HGNC Symbol;Acc:HGNC:9869]	355.035	-0.42505	0.0947958	-4.48385	7.33e-06	0.000124524
ENSG00000006534	ALDH3B1	aldehyde dehydrogenase 3 family member B1 [Source:HGNC Symbol;Acc:HGNC:410]	905.078	-0.437405	0.0975825	-4.48241	7.38e-06	0.000125286
ENSG00000078808	SDF4	stromal cell derived factor 4 [Source:HGNC Symbol;Acc:HGNC:24188]	6419.65	-0.23822	0.0531798	-4.47952	7.48e-06	0.000126913
ENSG00000102802	MEDAG	mesenteric estrogen dependent adipogenesis [Source:HGNC Symbol;Acc:HGNC:25926]	1934.81	-0.460629	0.102892	-4.47681	7.58e-06	0.000128378
ENSG00000140718	FTO	FTO alpha-ketoglutarate dependent dioxygenase [Source:HGNC Symbol;Acc:HGNC:24678]	1167	-0.28728	0.0641697	-4.47688	7.57e-06	0.000128378
ENSG00000132603	NIP7	nucleolar pre-rRNA processing protein NIP7 [Source:HGNC Symbol;Acc:HGNC:24328]	659.034	0.369172	0.0824819	4.4758	7.61e-06	0.000128902
ENSG00000156869	FRRS1	ferric chelate reductase 1 [Source:HGNC Symbol;Acc:HGNC:27622]	118.929	0.692108	0.154707	4.47366	7.69e-06	0.00013012
ENSG00000118965	WDR35	WD repeat domain 35 [Source:HGNC Symbol;Acc:HGNC:29250]	368.236	-0.409025	0.0914675	-4.47181	7.76e-06	0.000131171
ENSG00000061987	MON2	MON2 homolog, regulator of endosome-to-Golgi trafficking [Source:HGNC Symbol;Acc:HGNC:29177]	1093.21	0.323933	0.072459	4.47057	7.8e-06	0.00013185
ENSG00000119900	OGFRL1	opioid growth factor receptor like 1 [Source:HGNC Symbol;Acc:HGNC:21378]	773.142	-0.321021	0.0718205	-4.46977	7.83e-06	0.000132259
ENSG00000160075	SSU72	SSU72 homolog, RNA polymerase II CTD phosphatase [Source:HGNC Symbol;Acc:HGNC:25016]	2172.53	0.218764	0.0489579	4.46841	7.88e-06	0.000133018
ENSG00000144021	CIAO1	cytosolic iron-sulfur assembly component 1 [Source:HGNC Symbol;Acc:HGNC:14280]	1432.46	-0.244401	0.0547004	-4.46799	7.9e-06	0.000133197
ENSG00000065183	WDR3	WD repeat domain 3 [Source:HGNC Symbol;Acc:HGNC:12755]	1168.95	0.29854	0.0668263	4.46741	7.92e-06	0.000133476
ENSG00000168062	BATF2	basic leucine zipper ATF-like transcription factor 2 [Source:HGNC Symbol;Acc:HGNC:25163]	35.4296	1.36453	0.305467	4.46702	7.93e-06	0.000133634
ENSG00000136868	SLC31A1	solute carrier family 31 member 1 [Source:HGNC Symbol;Acc:HGNC:11016]	2519.86	0.253524	0.0567747	4.46543	7.99e-06	0.000134548
ENSG00000119333	DYNC2I2	dynein 2 intermediate chain 2 [Source:HGNC Symbol;Acc:HGNC:28296]	632.662	-0.35985	0.0806077	-4.46422	8.04e-06	0.000135228
ENSG00000154727	GABPA	GA binding protein transcription factor subunit alpha [Source:HGNC Symbol;Acc:HGNC:4071]	639.532	0.335637	0.0752021	4.46313	8.08e-06	0.000135831
ENSG00000104154	SLC30A4	solute carrier family 30 member 4 [Source:HGNC Symbol;Acc:HGNC:11015]	355.685	0.4283	0.0960831	4.4576	8.29e-06	0.000139294
ENSG00000160799	CCDC12	coiled-coil domain containing 12 [Source:HGNC Symbol;Acc:HGNC:28332]	307.706	-0.47409	0.106402	-4.45566	8.36e-06	0.000140473
ENSG00000171823	FBXL14	F-box and leucine rich repeat protein 14 [Source:HGNC Symbol;Acc:HGNC:28624]	163.323	-0.567033	0.12729	-4.45465	8.4e-06	0.000141007
ENSG00000165512	ZNF22	zinc finger protein 22 [Source:HGNC Symbol;Acc:HGNC:13012]	389.988	0.408821	0.0917755	4.45458	8.41e-06	0.000141007
ENSG00000196449	YRDC	yrdC N6-threonylcarbamoyltransferase domain containing [Source:HGNC Symbol;Acc:HGNC:28905]	174.275	-0.550011	0.123616	-4.44934	8.61e-06	0.000144403
ENSG00000198794	SCAMP5	secretory carrier membrane protein 5 [Source:HGNC Symbol;Acc:HGNC:30386]	528.031	-0.490419	0.110231	-4.449	8.63e-06	0.000144453
ENSG00000115414	FN1	fibronectin 1 [Source:HGNC Symbol;Acc:HGNC:3778]	552132	0.251297	0.0564836	4.44903	8.63e-06	0.000144453
ENSG00000067113	PLPP1	phospholipid phosphatase 1 [Source:HGNC Symbol;Acc:HGNC:9228]	1721.55	-0.299096	0.0672383	-4.4483	8.66e-06	0.000144835
ENSG00000175220	ARHGAP1	Rho GTPase activating protein 1 [Source:HGNC Symbol;Acc:HGNC:673]	3596	-0.300483	0.067555	-4.44797	8.67e-06	0.000144964
ENSG00000110619	CARS1	cysteinyl-tRNA synthetase 1 [Source:HGNC Symbol;Acc:HGNC:1493]	2858.61	0.241874	0.0543811	4.44776	8.68e-06	0.000145015
ENSG00000144485	HES6	hes family bHLH transcription factor 6 [Source:HGNC Symbol;Acc:HGNC:18254]	204.068	-0.715588	0.160902	-4.44736	8.69e-06	0.000145199
ENSG00000170540	ARL6IP1	ADP ribosylation factor like GTPase 6 interacting protein 1 [Source:HGNC Symbol;Acc:HGNC:697]	1350.25	0.245916	0.0553013	4.44683	8.71e-06	0.000145466
ENSG00000132840	BHMT2	betaine--homocysteine S-methyltransferase 2 [Source:HGNC Symbol;Acc:HGNC:1048]	890.629	-0.31403	0.0706391	-4.44555	8.77e-06	0.000146243
ENSG00000146476	ARMT1	acidic residue methyltransferase 1 [Source:HGNC Symbol;Acc:HGNC:17872]	566.896	-0.364107	0.0819564	-4.44269	8.88e-06	0.000148111
ENSG00000133816	MICAL2	microtubule associated monooxygenase, calponin and LIM domain containing 2 [Source:HGNC Symbol;Acc:HGNC:24693]	2747.72	0.486867	0.109659	4.43983	9e-06	0.000149726
ENSG00000058085	LAMC2	laminin subunit gamma 2 [Source:HGNC Symbol;Acc:HGNC:6493]	273.013	0.505051	0.113752	4.43993	9e-06	0.000149726
ENSG00000126653	NSRP1	nuclear speckle splicing regulatory protein 1 [Source:HGNC Symbol;Acc:HGNC:25305]	619.955	-0.414413	0.0933355	-4.44003	8.99e-06	0.000149726
ENSG00000171634	BPTF	bromodomain PHD finger transcription factor [Source:HGNC Symbol;Acc:HGNC:3581]	1612.82	-0.277674	0.0625404	-4.43991	9e-06	0.000149726
ENSG00000143742	SRP9	signal recognition particle 9 [Source:HGNC Symbol;Acc:HGNC:11304]	1406.77	0.273396	0.061613	4.43731	9.11e-06	0.000151397
ENSG00000128944	KNSTRN	kinetochore localized astrin (SPAG5) binding protein [Source:HGNC Symbol;Acc:HGNC:30767]	212.778	0.486133	0.109591	4.43589	9.17e-06	0.000152301
ENSG00000181915	ADO	2-aminoethanethiol dioxygenase [Source:HGNC Symbol;Acc:HGNC:23506]	822.771	0.304114	0.0685704	4.43506	9.2e-06	0.00015275
ENSG00000151553	FAM160B1	family with sequence similarity 160 member B1 [Source:HGNC Symbol;Acc:HGNC:29320]	1157.39	0.272121	0.0613577	4.43499	9.21e-06	0.00015275
ENSG00000167693	NXN	nucleoredoxin [Source:HGNC Symbol;Acc:HGNC:18008]	1393.06	-0.287382	0.0648139	-4.43395	9.25e-06	0.000153394
ENSG00000213463	SYNJ2BP	synaptojanin 2 binding protein [Source:HGNC Symbol;Acc:HGNC:18955]	602.197	-0.412934	0.0931348	-4.43372	9.26e-06	0.000153465
ENSG00000188613	NANOS1	nanos C2HC-type zinc finger 1 [Source:HGNC Symbol;Acc:HGNC:23044]	87.382	-0.758091	0.171028	-4.43255	9.31e-06	0.000154206
ENSG00000168209	DDIT4	DNA damage inducible transcript 4 [Source:HGNC Symbol;Acc:HGNC:24944]	3912.81	-0.297592	0.0671432	-4.4322	9.33e-06	0.000154366
ENSG00000095380	NANS	N-acetylneuraminate synthase [Source:HGNC Symbol;Acc:HGNC:19237]	676.754	-0.366409	0.0826723	-4.43206	9.33e-06	0.000154369
ENSG00000161249	DMKN	dermokine [Source:HGNC Symbol;Acc:HGNC:25063]	394.897	-0.594602	0.134243	-4.42929	9.45e-06	0.000156272
ENSG00000166557	TMED3	transmembrane p24 trafficking protein 3 [Source:HGNC Symbol;Acc:HGNC:28889]	2113.09	-0.256716	0.0580043	-4.42581	9.61e-06	0.00015871
ENSG00000165895	ARHGAP42	Rho GTPase activating protein 42 [Source:HGNC Symbol;Acc:HGNC:26545]	169.823	-0.610614	0.13802	-4.42409	9.68e-06	0.000159883
ENSG00000175061	SNHG29	small nucleolar RNA host gene 29 [Source:HGNC Symbol;Acc:HGNC:28619]	7600.65	0.250588	0.0566705	4.42185	9.79e-06	0.000161457
ENSG00000170144	HNRNPA3	heterogeneous nuclear ribonucleoprotein A3 [Source:HGNC Symbol;Acc:HGNC:24941]	3160.26	-0.276928	0.0626957	-4.41702	1e-05	0.000165001
ENSG00000145191	EIF2B5	eukaryotic translation initiation factor 2B subunit epsilon [Source:HGNC Symbol;Acc:HGNC:3261]	645.102	0.313183	0.0709655	4.41317	1.02e-05	0.00016786
ENSG00000178966	RMI1	RecQ mediated genome instability 1 [Source:HGNC Symbol;Acc:HGNC:25764]	198.974	0.552646	0.125234	4.41292	1.02e-05	0.000167953
ENSG00000165934	CPSF2	cleavage and polyadenylation specific factor 2 [Source:HGNC Symbol;Acc:HGNC:2325]	1552.18	0.314685	0.0713287	4.41175	1.03e-05	0.000168759
ENSG00000106261	ZKSCAN1	zinc finger with KRAB and SCAN domains 1 [Source:HGNC Symbol;Acc:HGNC:13101]	2500.36	0.278356	0.063099	4.41141	1.03e-05	0.000168918
ENSG00000116198	CEP104	centrosomal protein 104 [Source:HGNC Symbol;Acc:HGNC:24866]	829.906	0.286484	0.0649434	4.41128	1.03e-05	0.000168918
ENSG00000198730	CTR9	CTR9 homolog, Paf1/RNA polymerase II complex component [Source:HGNC Symbol;Acc:HGNC:16850]	1520.77	0.240746	0.0545791	4.41096	1.03e-05	0.000169066
ENSG00000072682	P4HA2	prolyl 4-hydroxylase subunit alpha 2 [Source:HGNC Symbol;Acc:HGNC:8547]	5368.74	-0.306208	0.0694415	-4.40958	1.04e-05	0.000170046
ENSG00000181830	SLC35C1	solute carrier family 35 member C1 [Source:HGNC Symbol;Acc:HGNC:20197]	970.958	0.293353	0.0665384	4.40878	1.04e-05	0.000170569
ENSG00000155256	ZFYVE27	zinc finger FYVE-type containing 27 [Source:HGNC Symbol;Acc:HGNC:26559]	419.891	0.382589	0.0868056	4.40742	1.05e-05	0.000171539
ENSG00000109846	CRYAB	crystallin alpha B [Source:HGNC Symbol;Acc:HGNC:2389]	3599.01	-0.446319	0.101288	-4.40642	1.05e-05	0.000172231
ENSG00000173442	EHBP1L1	EH domain binding protein 1 like 1 [Source:HGNC Symbol;Acc:HGNC:30682]	3153.19	0.278463	0.0632034	4.40583	1.05e-05	0.000172598
ENSG00000124688	MAD2L1BP	MAD2L1 binding protein [Source:HGNC Symbol;Acc:HGNC:21059]	368.991	-0.431444	0.097968	-4.40392	1.06e-05	0.000174013
ENSG00000138172	CALHM2	calcium homeostasis modulator family member 2 [Source:HGNC Symbol;Acc:HGNC:23493]	1498.12	-0.241808	0.0549248	-4.40253	1.07e-05	0.000175029
ENSG00000123552	USP45	ubiquitin specific peptidase 45 [Source:HGNC Symbol;Acc:HGNC:20080]	193.336	0.54051	0.122787	4.402	1.07e-05	0.000175353
ENSG00000164182	NDUFAF2	NADH:ubiquinone oxidoreductase complex assembly factor 2 [Source:HGNC Symbol;Acc:HGNC:28086]	478.611	-0.474131	0.107787	-4.39876	1.09e-05	0.000177881
ENSG00000087086	FTL	ferritin light chain [Source:HGNC Symbol;Acc:HGNC:3999]	144262	-0.23753	0.0540218	-4.39694	1.1e-05	0.000179273
ENSG00000166169	POLL	DNA polymerase lambda [Source:HGNC Symbol;Acc:HGNC:9184]	415.337	-0.425167	0.096713	-4.39617	1.1e-05	0.000179689
ENSG00000146674	IGFBP3	insulin like growth factor binding protein 3 [Source:HGNC Symbol;Acc:HGNC:5472]	48481.7	0.302064	0.0687101	4.39621	1.1e-05	0.000179689
ENSG00000128567	PODXL	podocalyxin like [Source:HGNC Symbol;Acc:HGNC:9171]	228.326	0.617617	0.140527	4.395	1.11e-05	0.000180556
ENSG00000164830	OXR1	oxidation resistance 1 [Source:HGNC Symbol;Acc:HGNC:15822]	962.612	0.321957	0.0732587	4.3948	1.11e-05	0.000180612
ENSG00000141524	TMC6	transmembrane channel like 6 [Source:HGNC Symbol;Acc:HGNC:18021]	166.605	-0.6191	0.140906	-4.39371	1.11e-05	0.000181406
ENSG00000164659	ELAPOR2	endosome-lysosome associated apoptosis and autophagy regulator family member 2 [Source:HGNC Symbol;Acc:HGNC:21945]	432.161	0.455835	0.103763	4.39306	1.12e-05	0.000181845
ENSG00000162144	CYB561A3	cytochrome b561 family member A3 [Source:HGNC Symbol;Acc:HGNC:23014]	1113.92	-0.323533	0.0736872	-4.39063	1.13e-05	0.000183774
ENSG00000164300	SERINC5	serine incorporator 5 [Source:HGNC Symbol;Acc:HGNC:18825]	609.742	-0.375115	0.0855444	-4.38503	1.16e-05	0.000188456
ENSG00000184271	POU6F1	POU class 6 homeobox 1 [Source:HGNC Symbol;Acc:HGNC:9224]	301.056	-0.52819	0.120499	-4.38337	1.17e-05	0.000189786
ENSG00000165775	FUNDC2	FUN14 domain containing 2 [Source:HGNC Symbol;Acc:HGNC:24925]	908.838	-0.285206	0.0650726	-4.38289	1.17e-05	0.000190086
ENSG00000149968	MMP3	matrix metallopeptidase 3 [Source:HGNC Symbol;Acc:HGNC:7173]	27.9375	1.57964	0.360456	4.38235	1.17e-05	0.000190443
ENSG00000232533	AC093673.1	novel transcript	246.152	0.464274	0.10602	4.37913	1.19e-05	0.000193163
ENSG00000112096	SOD2	superoxide dismutase 2 [Source:HGNC Symbol;Acc:HGNC:11180]	9559.08	-0.821958	0.18783	-4.37606	1.21e-05	0.000195783
ENSG00000139083	ETV6	ETS variant transcription factor 6 [Source:HGNC Symbol;Acc:HGNC:3495]	472.67	0.362688	0.0829054	4.37473	1.22e-05	0.000196869
ENSG00000067900	ROCK1	Rho associated coiled-coil containing protein kinase 1 [Source:HGNC Symbol;Acc:HGNC:10251]	2220.58	0.293845	0.06718	4.374	1.22e-05	0.00019729
ENSG00000171867	PRNP	prion protein [Source:HGNC Symbol;Acc:HGNC:9449]	9485.04	0.22311	0.0510082	4.374	1.22e-05	0.00019729
ENSG00000084463	WBP11	WW domain binding protein 11 [Source:HGNC Symbol;Acc:HGNC:16461]	1250.5	0.252045	0.0576354	4.37308	1.23e-05	0.000198
ENSG00000123444	KBTBD4	kelch repeat and BTB domain containing 4 [Source:HGNC Symbol;Acc:HGNC:23761]	333.356	-0.488845	0.111841	-4.3709	1.24e-05	0.000199748
ENSG00000065989	PDE4A	phosphodiesterase 4A [Source:HGNC Symbol;Acc:HGNC:8780]	580.259	0.320666	0.073362	4.37101	1.24e-05	0.000199748
ENSG00000136536	MARCHF7	membrane associated ring-CH-type finger 7 [Source:HGNC Symbol;Acc:HGNC:17393]	1104.2	0.299713	0.0686145	4.36807	1.25e-05	0.000202239
ENSG00000146242	TPBG	trophoblast glycoprotein [Source:HGNC Symbol;Acc:HGNC:12004]	2323.26	0.330426	0.0756596	4.36728	1.26e-05	0.000202852
ENSG00000174080	CTSF	cathepsin F [Source:HGNC Symbol;Acc:HGNC:2531]	1130.5	-0.358575	0.0821225	-4.36634	1.26e-05	0.000203598
ENSG00000144668	ITGA9	integrin subunit alpha 9 [Source:HGNC Symbol;Acc:HGNC:6145]	151.241	-0.620207	0.142129	-4.36368	1.28e-05	0.000205973
ENSG00000113657	DPYSL3	dihydropyrimidinase like 3 [Source:HGNC Symbol;Acc:HGNC:3015]	4560.18	0.2127	0.0487457	4.36346	1.28e-05	0.000206055
ENSG00000122694	GLIPR2	GLI pathogenesis related 2 [Source:HGNC Symbol;Acc:HGNC:18007]	2436.67	-0.250039	0.0573422	-4.36048	1.3e-05	0.00020876
ENSG00000079308	TNS1	tensin 1 [Source:HGNC Symbol;Acc:HGNC:11973]	6645.97	-0.21833	0.0500726	-4.36026	1.3e-05	0.000208843
ENSG00000258289	CHURC1	churchill domain containing 1 [Source:HGNC Symbol;Acc:HGNC:20099]	1010.63	0.290398	0.0666177	4.35917	1.31e-05	0.00020976
ENSG00000171843	MLLT3	MLLT3 super elongation complex subunit [Source:HGNC Symbol;Acc:HGNC:7136]	227.099	0.465174	0.106748	4.35766	1.31e-05	0.000210974
ENSG00000151365	THRSP	thyroid hormone responsive [Source:HGNC Symbol;Acc:HGNC:11800]	8348.97	-0.905158	0.207717	-4.35765	1.31e-05	0.000210974
ENSG00000082781	ITGB5	integrin subunit beta 5 [Source:HGNC Symbol;Acc:HGNC:6160]	6959.44	0.30009	0.0688687	4.35743	1.32e-05	0.000211058
ENSG00000178301	AQP11	aquaporin 11 [Source:HGNC Symbol;Acc:HGNC:19940]	125.871	-0.666036	0.152918	-4.35551	1.33e-05	0.000212661
ENSG00000119446	RBM18	RNA binding motif protein 18 [Source:HGNC Symbol;Acc:HGNC:28413]	437.768	-0.442665	0.101633	-4.35552	1.33e-05	0.000212661
ENSG00000198589	LRBA	LPS responsive beige-like anchor protein [Source:HGNC Symbol;Acc:HGNC:1742]	1331.34	0.236186	0.0542449	4.35406	1.34e-05	0.000213949
ENSG00000108984	MAP2K6	mitogen-activated protein kinase kinase 6 [Source:HGNC Symbol;Acc:HGNC:6846]	168.352	-0.572741	0.131557	-4.35355	1.34e-05	0.000214321
ENSG00000011007	ELOA	elongin A [Source:HGNC Symbol;Acc:HGNC:11620]	1872.93	0.222817	0.0512069	4.35131	1.35e-05	0.000216391
ENSG00000158290	CUL4B	cullin 4B [Source:HGNC Symbol;Acc:HGNC:2555]	1215.62	-0.3924	0.0902355	-4.34862	1.37e-05	0.000218934
ENSG00000163781	TOPBP1	DNA topoisomerase II binding protein 1 [Source:HGNC Symbol;Acc:HGNC:17008]	620.398	0.342706	0.0788791	4.3447	1.39e-05	0.000222751
ENSG00000125962	ARMCX5	armadillo repeat containing X-linked 5 [Source:HGNC Symbol;Acc:HGNC:25772]	111.168	-0.725598	0.167036	-4.34398	1.4e-05	0.000223355
ENSG00000120833	SOCS2	suppressor of cytokine signaling 2 [Source:HGNC Symbol;Acc:HGNC:19382]	68.6743	0.797092	0.18363	4.34076	1.42e-05	0.000226518
ENSG00000185989	RASA3	RAS p21 protein activator 3 [Source:HGNC Symbol;Acc:HGNC:20331]	1665.87	-0.267522	0.0616504	-4.33933	1.43e-05	0.000227858
ENSG00000159023	EPB41	erythrocyte membrane protein band 4.1 [Source:HGNC Symbol;Acc:HGNC:3377]	939.465	-0.359388	0.0828382	-4.33843	1.44e-05	0.000228655
ENSG00000104969	SGTA	small glutamine rich tetratricopeptide repeat containing alpha [Source:HGNC Symbol;Acc:HGNC:10819]	1312.07	-0.296396	0.0683216	-4.33824	1.44e-05	0.000228718
ENSG00000197415	VEPH1	ventricular zone expressed PH domain containing 1 [Source:HGNC Symbol;Acc:HGNC:25735]	861.912	0.544841	0.125609	4.33761	1.44e-05	0.000229238
ENSG00000183431	SF3A3	splicing factor 3a subunit 3 [Source:HGNC Symbol;Acc:HGNC:10767]	1519.01	0.279607	0.0644652	4.33733	1.44e-05	0.000229404
ENSG00000136932	TRMO	tRNA methyltransferase O [Source:HGNC Symbol;Acc:HGNC:30967]	170.901	-0.560222	0.129168	-4.33716	1.44e-05	0.000229446
ENSG00000000971	CFH	complement factor H [Source:HGNC Symbol;Acc:HGNC:4883]	1540.96	0.279394	0.0644285	4.3365	1.45e-05	0.000229992
ENSG00000130529	TRPM4	transient receptor potential cation channel subfamily M member 4 [Source:HGNC Symbol;Acc:HGNC:17993]	715.656	0.394542	0.0910082	4.33524	1.46e-05	0.000231182
ENSG00000162631	NTNG1	netrin G1 [Source:HGNC Symbol;Acc:HGNC:23319]	262.945	0.646324	0.149102	4.33478	1.46e-05	0.000231526
ENSG00000127334	DYRK2	dual specificity tyrosine phosphorylation regulated kinase 2 [Source:HGNC Symbol;Acc:HGNC:3093]	777.586	0.287835	0.0664079	4.33435	1.46e-05	0.000231844
ENSG00000172943	PHF8	PHD finger protein 8 [Source:HGNC Symbol;Acc:HGNC:20672]	446.524	0.385142	0.088863	4.33411	1.46e-05	0.000231892
ENSG00000124357	NAGK	N-acetylglucosamine kinase [Source:HGNC Symbol;Acc:HGNC:17174]	1409.84	-0.28514	0.0657907	-4.33405	1.46e-05	0.000231892
ENSG00000006042	TMEM98	transmembrane protein 98 [Source:HGNC Symbol;Acc:HGNC:24529]	1107.61	-0.281436	0.0649382	-4.3339	1.46e-05	0.000231908
ENSG00000171700	RGS19	regulator of G protein signaling 19 [Source:HGNC Symbol;Acc:HGNC:13735]	130.512	-0.615104	0.141946	-4.33338	1.47e-05	0.000232329
ENSG00000174652	ZNF266	zinc finger protein 266 [Source:HGNC Symbol;Acc:HGNC:13059]	416.125	0.394297	0.0910767	4.32929	1.5e-05	0.000236546
ENSG00000123609	NMI	N-myc and STAT interactor [Source:HGNC Symbol;Acc:HGNC:7854]	478.078	0.441709	0.102059	4.32796	1.5e-05	0.000237832
ENSG00000123908	AGO2	argonaute RISC catalytic component 2 [Source:HGNC Symbol;Acc:HGNC:3263]	1421.08	-0.260342	0.060168	-4.32692	1.51e-05	0.000238822
ENSG00000198496	NBR2	neighbor of BRCA1 lncRNA 2 [Source:HGNC Symbol;Acc:HGNC:20691]	131.735	0.595766	0.137699	4.32657	1.51e-05	0.000239058
ENSG00000177045	SIX5	SIX homeobox 5 [Source:HGNC Symbol;Acc:HGNC:10891]	788.968	-0.32393	0.0748756	-4.32624	1.52e-05	0.000239278
ENSG00000276600	RAB7B	RAB7B, member RAS oncogene family [Source:HGNC Symbol;Acc:HGNC:30513]	636.758	-0.33816	0.0782897	-4.31934	1.56e-05	0.000246742
ENSG00000115232	ITGA4	integrin subunit alpha 4 [Source:HGNC Symbol;Acc:HGNC:6140]	291.589	-0.556247	0.128813	-4.31827	1.57e-05	0.000247796
ENSG00000188938	FAM120AOS	family with sequence similarity 120A opposite strand [Source:HGNC Symbol;Acc:HGNC:23389]	951.318	0.30676	0.0710492	4.31757	1.58e-05	0.000248436
ENSG00000136950	ARPC5L	actin related protein 2/3 complex subunit 5 like [Source:HGNC Symbol;Acc:HGNC:23366]	897.36	0.309639	0.0717852	4.31341	1.61e-05	0.000253007
ENSG00000117308	GALE	UDP-galactose-4-epimerase [Source:HGNC Symbol;Acc:HGNC:4116]	215.686	-0.570195	0.132196	-4.31324	1.61e-05	0.000253056
ENSG00000105976	MET	MET proto-oncogene, receptor tyrosine kinase [Source:HGNC Symbol;Acc:HGNC:7029]	633.359	-0.326318	0.075689	-4.31131	1.62e-05	0.000255133
ENSG00000197451	HNRNPAB	heterogeneous nuclear ribonucleoprotein A/B [Source:HGNC Symbol;Acc:HGNC:5034]	2418.63	0.223162	0.0517741	4.31031	1.63e-05	0.000256136
ENSG00000162368	CMPK1	cytidine/uridine monophosphate kinase 1 [Source:HGNC Symbol;Acc:HGNC:18170]	1726.47	-0.27818	0.0645415	-4.31009	1.63e-05	0.000256243
ENSG00000122378	PRXL2A	peroxiredoxin like 2A [Source:HGNC Symbol;Acc:HGNC:28651]	5835.61	-0.756972	0.175649	-4.30958	1.64e-05	0.000256689
ENSG00000171813	PWWP2B	PWWP domain containing 2B [Source:HGNC Symbol;Acc:HGNC:25150]	481.01	-0.38502	0.0893582	-4.30873	1.64e-05	0.000257376
ENSG00000241839	PLEKHO2	pleckstrin homology domain containing O2 [Source:HGNC Symbol;Acc:HGNC:30026]	3129.78	-0.248646	0.0577076	-4.30873	1.64e-05	0.000257376
ENSG00000103365	GGA2	golgi associated, gamma adaptin ear containing, ARF binding protein 2 [Source:HGNC Symbol;Acc:HGNC:16064]	1523.31	-0.295788	0.0686688	-4.30747	1.65e-05	0.0002585
ENSG00000109171	SLAIN2	SLAIN motif family member 2 [Source:HGNC Symbol;Acc:HGNC:29282]	1281.47	0.27485	0.0638082	4.30744	1.65e-05	0.0002585
ENSG00000142892	PIGK	phosphatidylinositol glycan anchor biosynthesis class K [Source:HGNC Symbol;Acc:HGNC:8965]	1496.01	0.247716	0.0575096	4.30738	1.65e-05	0.0002585
ENSG00000166173	LARP6	La ribonucleoprotein 6, translational regulator [Source:HGNC Symbol;Acc:HGNC:24012]	4109.13	0.225398	0.0523566	4.30506	1.67e-05	0.000261074
ENSG00000204899	MZT1	mitotic spindle organizing protein 1 [Source:HGNC Symbol;Acc:HGNC:33830]	153.191	0.647394	0.150451	4.30304	1.68e-05	0.000263318
ENSG00000133789	SWAP70	switching B cell complex subunit SWAP70 [Source:HGNC Symbol;Acc:HGNC:17070]	2083.79	-0.339242	0.0788448	-4.30265	1.69e-05	0.00026347
ENSG00000141424	SLC39A6	solute carrier family 39 member 6 [Source:HGNC Symbol;Acc:HGNC:18607]	2681.59	-0.207997	0.0483413	-4.30268	1.69e-05	0.00026347
ENSG00000132000	PODNL1	podocan like 1 [Source:HGNC Symbol;Acc:HGNC:26275]	133.752	-0.749061	0.174109	-4.30226	1.69e-05	0.000263632
ENSG00000101846	STS	steroid sulfatase [Source:HGNC Symbol;Acc:HGNC:11425]	1087.61	0.283288	0.0658461	4.30227	1.69e-05	0.000263632
ENSG00000116874	WARS2	tryptophanyl tRNA synthetase 2, mitochondrial [Source:HGNC Symbol;Acc:HGNC:12730]	339.83	-0.379262	0.088167	-4.30163	1.7e-05	0.000264203
ENSG00000144580	CNOT9	CCR4-NOT transcription complex subunit 9 [Source:HGNC Symbol;Acc:HGNC:10445]	846.255	0.277535	0.0645202	4.30152	1.7e-05	0.000264203
ENSG00000064102	INTS13	integrator complex subunit 13 [Source:HGNC Symbol;Acc:HGNC:20174]	596.096	0.327192	0.0761074	4.29908	1.72e-05	0.000266982
ENSG00000178252	WDR6	WD repeat domain 6 [Source:HGNC Symbol;Acc:HGNC:12758]	2308.57	-0.344108	0.0800492	-4.2987	1.72e-05	0.000267279
ENSG00000157514	TSC22D3	TSC22 domain family member 3 [Source:HGNC Symbol;Acc:HGNC:3051]	2439.33	0.373026	0.0867947	4.29779	1.73e-05	0.000268228
ENSG00000156299	TIAM1	TIAM Rac1 associated GEF 1 [Source:HGNC Symbol;Acc:HGNC:11805]	406.803	0.394557	0.0918228	4.29693	1.73e-05	0.000268955
ENSG00000176715	ACSF3	acyl-CoA synthetase family member 3 [Source:HGNC Symbol;Acc:HGNC:27288]	502.266	-0.339174	0.0789363	-4.29681	1.73e-05	0.000268955
ENSG00000177951	BET1L	Bet1 golgi vesicular membrane trafficking protein like [Source:HGNC Symbol;Acc:HGNC:19348]	1526.56	-0.234322	0.0545312	-4.29702	1.73e-05	0.000268955
ENSG00000104549	SQLE	squalene epoxidase [Source:HGNC Symbol;Acc:HGNC:11279]	2306.8	-0.304731	0.070923	-4.29665	1.73e-05	0.000268995
ENSG00000130147	SH3BP4	SH3 domain binding protein 4 [Source:HGNC Symbol;Acc:HGNC:10826]	1553.8	0.28746	0.0669135	4.29599	1.74e-05	0.0002695
ENSG00000108561	C1QBP	complement C1q binding protein [Source:HGNC Symbol;Acc:HGNC:1243]	1822.3	0.281267	0.0654721	4.29598	1.74e-05	0.0002695
ENSG00000169972	PUSL1	pseudouridine synthase like 1 [Source:HGNC Symbol;Acc:HGNC:26914]	328.011	-0.402409	0.0936808	-4.29553	1.74e-05	0.000269888
ENSG00000131469	RPL27	ribosomal protein L27 [Source:HGNC Symbol;Acc:HGNC:10328]	7921.86	0.19168	0.0446367	4.29423	1.75e-05	0.000271319
ENSG00000154059	IMPACT	impact RWD domain protein [Source:HGNC Symbol;Acc:HGNC:20387]	1064.92	0.339344	0.079038	4.29344	1.76e-05	0.000272136
ENSG00000139178	C1RL	complement C1r subcomponent like [Source:HGNC Symbol;Acc:HGNC:21265]	1202.19	-0.341187	0.0794706	-4.29325	1.76e-05	0.000272205
ENSG00000143164	DCAF6	DDB1 and CUL4 associated factor 6 [Source:HGNC Symbol;Acc:HGNC:30002]	2117.55	-0.279642	0.0651427	-4.29276	1.76e-05	0.000272649
ENSG00000235217	TSPY26P	testis specific protein Y-linked 26, pseudogene [Source:HGNC Symbol;Acc:HGNC:16256]	100.67	-0.698136	0.162675	-4.29159	1.77e-05	0.000273353
ENSG00000120526	NUDCD1	NudC domain containing 1 [Source:HGNC Symbol;Acc:HGNC:24306]	390.939	0.443097	0.103246	4.29165	1.77e-05	0.000273353
ENSG00000122592	HOXA7	homeobox A7 [Source:HGNC Symbol;Acc:HGNC:5108]	263.293	-0.476098	0.110936	-4.29163	1.77e-05	0.000273353
ENSG00000189067	LITAF	lipopolysaccharide induced TNF factor [Source:HGNC Symbol;Acc:HGNC:16841]	568.937	-0.315802	0.0735867	-4.29156	1.77e-05	0.000273353
ENSG00000144566	RAB5A	RAB5A, member RAS oncogene family [Source:HGNC Symbol;Acc:HGNC:9783]	1401.78	0.263719	0.0614445	4.29199	1.77e-05	0.000273353
ENSG00000152952	PLOD2	procollagen-lysine,2-oxoglutarate 5-dioxygenase 2 [Source:HGNC Symbol;Acc:HGNC:9082]	2892.91	0.384805	0.0896952	4.29015	1.79e-05	0.00027494
ENSG00000259091	LINC00517	long intergenic non-protein coding RNA 517 [Source:HGNC Symbol;Acc:HGNC:19831]	25.5319	1.51848	0.354101	4.28827	1.8e-05	0.000276985
ENSG00000169045	HNRNPH1	heterogeneous nuclear ribonucleoprotein H1 [Source:HGNC Symbol;Acc:HGNC:5041]	2551.43	-0.301906	0.070403	-4.28825	1.8e-05	0.000276985
ENSG00000006607	FARP2	FERM, ARH/RhoGEF and pleckstrin domain protein 2 [Source:HGNC Symbol;Acc:HGNC:16460]	1129.01	0.337544	0.0787304	4.28734	1.81e-05	0.000277961
ENSG00000197632	SERPINB2	serpin family B member 2 [Source:HGNC Symbol;Acc:HGNC:8584]	68.0059	1.28287	0.299296	4.28629	1.82e-05	0.000279073
ENSG00000197713	RPE	ribulose-5-phosphate-3-epimerase [Source:HGNC Symbol;Acc:HGNC:10293]	890.482	0.292957	0.0683489	4.2862	1.82e-05	0.000279073
ENSG00000125648	SLC25A23	solute carrier family 25 member 23 [Source:HGNC Symbol;Acc:HGNC:19375]	1209.94	-0.263961	0.0616019	-4.28495	1.83e-05	0.000280485
ENSG00000124702	KLHDC3	kelch domain containing 3 [Source:HGNC Symbol;Acc:HGNC:20704]	2623.36	0.226727	0.0529186	4.28446	1.83e-05	0.000280946
ENSG00000164331	ANKRA2	ankyrin repeat family A member 2 [Source:HGNC Symbol;Acc:HGNC:13208]	349.394	0.400883	0.0935766	4.28401	1.84e-05	0.000281353
ENSG00000143374	TARS2	threonyl-tRNA synthetase 2, mitochondrial [Source:HGNC Symbol;Acc:HGNC:30740]	409.62	-0.388121	0.0906039	-4.28371	1.84e-05	0.000281572
ENSG00000143013	LMO4	LIM domain only 4 [Source:HGNC Symbol;Acc:HGNC:6644]	1347.12	0.257873	0.0602019	4.28347	1.84e-05	0.000281715
ENSG00000185963	BICD2	BICD cargo adaptor 2 [Source:HGNC Symbol;Acc:HGNC:17208]	1717.83	0.24076	0.0562202	4.28245	1.85e-05	0.000282856
ENSG00000168765	GSTM4	glutathione S-transferase mu 4 [Source:HGNC Symbol;Acc:HGNC:4636]	399.984	-0.416589	0.0973455	-4.27949	1.87e-05	0.000286483
ENSG00000171490	RSL1D1	ribosomal L1 domain containing 1 [Source:HGNC Symbol;Acc:HGNC:24534]	3148.16	0.248849	0.0581591	4.27877	1.88e-05	0.000287245
ENSG00000133424	LARGE1	LARGE xylosyl- and glucuronyltransferase 1 [Source:HGNC Symbol;Acc:HGNC:6511]	602.252	-0.33649	0.0786508	-4.27829	1.88e-05	0.000287706
ENSG00000151892	GFRA1	GDNF family receptor alpha 1 [Source:HGNC Symbol;Acc:HGNC:4243]	2654.87	-0.356415	0.0833305	-4.27713	1.89e-05	0.000288968
ENSG00000025772	TOMM34	translocase of outer mitochondrial membrane 34 [Source:HGNC Symbol;Acc:HGNC:15746]	576.266	-0.384103	0.0898054	-4.27706	1.89e-05	0.000288968
ENSG00000135929	CYP27A1	cytochrome P450 family 27 subfamily A member 1 [Source:HGNC Symbol;Acc:HGNC:2605]	204.78	-0.552105	0.129102	-4.2765	1.9e-05	0.000289528
ENSG00000138829	FBN2	fibrillin 2 [Source:HGNC Symbol;Acc:HGNC:3604]	34743.5	0.363653	0.08504	4.27626	1.9e-05	0.000289682
ENSG00000177479	ARIH2	ariadne RBR E3 ubiquitin protein ligase 2 [Source:HGNC Symbol;Acc:HGNC:690]	1363.24	-0.270192	0.0631979	-4.27533	1.91e-05	0.000290728
ENSG00000164099	PRSS12	serine protease 12 [Source:HGNC Symbol;Acc:HGNC:9477]	814.673	-0.316286	0.0739828	-4.27513	1.91e-05	0.000290828
ENSG00000165868	HSPA12A	heat shock protein family A (Hsp70) member 12A [Source:HGNC Symbol;Acc:HGNC:19022]	1143.98	-0.26646	0.0623611	-4.27286	1.93e-05	0.000293638
ENSG00000135775	COG2	component of oligomeric golgi complex 2 [Source:HGNC Symbol;Acc:HGNC:6546]	521.123	0.347418	0.0813176	4.27236	1.93e-05	0.00029413
ENSG00000186907	RTN4RL2	reticulon 4 receptor like 2 [Source:HGNC Symbol;Acc:HGNC:23053]	28.1573	-1.33762	0.313139	-4.27165	1.94e-05	0.000294901
ENSG00000111300	NAA25	N-alpha-acetyltransferase 25, NatB auxiliary subunit [Source:HGNC Symbol;Acc:HGNC:25783]	642.411	0.317243	0.0742828	4.27075	1.95e-05	0.000295935
ENSG00000164332	UBLCP1	ubiquitin like domain containing CTD phosphatase 1 [Source:HGNC Symbol;Acc:HGNC:28110]	689.089	0.337036	0.0789268	4.27024	1.95e-05	0.000296394
ENSG00000088986	DYNLL1	dynein light chain LC8-type 1 [Source:HGNC Symbol;Acc:HGNC:15476]	3798.85	0.208247	0.0487681	4.27015	1.95e-05	0.000296394
ENSG00000144908	ALDH1L1	aldehyde dehydrogenase 1 family member L1 [Source:HGNC Symbol;Acc:HGNC:3978]	3962.97	-0.413221	0.0967846	-4.26949	1.96e-05	0.000296939
ENSG00000130005	GAMT	guanidinoacetate N-methyltransferase [Source:HGNC Symbol;Acc:HGNC:4136]	593.461	-0.38951	0.0912306	-4.26951	1.96e-05	0.000296939
ENSG00000215114	UBXN2B	UBX domain protein 2B [Source:HGNC Symbol;Acc:HGNC:27035]	381.317	0.485238	0.113669	4.26886	1.96e-05	0.000297443
ENSG00000126858	RHOT1	ras homolog family member T1 [Source:HGNC Symbol;Acc:HGNC:21168]	724.082	0.348752	0.0816945	4.26897	1.96e-05	0.000297443
ENSG00000165175	MID1IP1	MID1 interacting protein 1 [Source:HGNC Symbol;Acc:HGNC:20715]	2191.71	-0.347163	0.0813378	-4.26816	1.97e-05	0.000298217
ENSG00000105928	GSDME	gasdermin E [Source:HGNC Symbol;Acc:HGNC:2810]	1794.18	-0.267979	0.0627944	-4.26756	1.98e-05	0.000298849
ENSG00000102226	USP11	ubiquitin specific peptidase 11 [Source:HGNC Symbol;Acc:HGNC:12609]	898.508	-0.282571	0.0662351	-4.26618	1.99e-05	0.000300528
ENSG00000113732	ATP6V0E1	ATPase H+ transporting V0 subunit e1 [Source:HGNC Symbol;Acc:HGNC:863]	3055.52	-0.207626	0.0486913	-4.26412	2.01e-05	0.000303144
ENSG00000077458	FAM76B	family with sequence similarity 76 member B [Source:HGNC Symbol;Acc:HGNC:28492]	143.884	0.590735	0.138564	4.26328	2.01e-05	0.000304045
ENSG00000112144	CILK1	ciliogenesis associated kinase 1 [Source:HGNC Symbol;Acc:HGNC:21219]	896.427	0.304261	0.071369	4.26321	2.02e-05	0.000304045
ENSG00000117394	SLC2A1	solute carrier family 2 member 1 [Source:HGNC Symbol;Acc:HGNC:11005]	1150.44	0.266084	0.0624625	4.2599	2.05e-05	0.000308416
ENSG00000171988	JMJD1C	jumonji domain containing 1C [Source:HGNC Symbol;Acc:HGNC:12313]	1216.7	0.300826	0.0706247	4.2595	2.05e-05	0.000308786
ENSG00000104375	STK3	serine/threonine kinase 3 [Source:HGNC Symbol;Acc:HGNC:11406]	344.693	0.561076	0.131795	4.25718	2.07e-05	0.000311833
ENSG00000255471	AP001528.1	novel transcript	62.1165	-0.91196	0.214243	-4.25666	2.08e-05	0.000312385
ENSG00000168924	LETM1	leucine zipper and EF-hand containing transmembrane protein 1 [Source:HGNC Symbol;Acc:HGNC:6556]	2193.27	-0.319841	0.0751483	-4.25613	2.08e-05	0.000312955
ENSG00000109787	KLF3	Kruppel like factor 3 [Source:HGNC Symbol;Acc:HGNC:16516]	2643.1	0.265579	0.0624431	4.25313	2.11e-05	0.000316999
ENSG00000144959	NCEH1	neutral cholesterol ester hydrolase 1 [Source:HGNC Symbol;Acc:HGNC:29260]	283.911	0.452565	0.106448	4.25153	2.12e-05	0.000319104
ENSG00000065427	KARS1	lysyl-tRNA synthetase 1 [Source:HGNC Symbol;Acc:HGNC:6215]	2681.62	0.244733	0.0575687	4.25114	2.13e-05	0.000319474
ENSG00000118816	CCNI	cyclin I [Source:HGNC Symbol;Acc:HGNC:1595]	4863.85	0.247229	0.0581631	4.25062	2.13e-05	0.000320046
ENSG00000176978	DPP7	dipeptidyl peptidase 7 [Source:HGNC Symbol;Acc:HGNC:14892]	2246.99	-0.352005	0.0828273	-4.24986	2.14e-05	0.000320775
ENSG00000149658	YTHDF1	YTH N6-methyladenosine RNA binding protein 1 [Source:HGNC Symbol;Acc:HGNC:15867]	852.373	-0.268892	0.0632699	-4.24992	2.14e-05	0.000320775
ENSG00000198231	DDX42	DEAD-box helicase 42 [Source:HGNC Symbol;Acc:HGNC:18676]	2642.43	-0.194462	0.0457615	-4.24946	2.14e-05	0.000321168
ENSG00000203668	CHML	CHM like Rab escort protein [Source:HGNC Symbol;Acc:HGNC:1941]	186.93	0.584863	0.137667	4.2484	2.15e-05	0.000322514
ENSG00000188060	RAB42	RAB42, member RAS oncogene family [Source:HGNC Symbol;Acc:HGNC:28702]	49.6896	-1.02234	0.240719	-4.24702	2.17e-05	0.00032433
ENSG00000152439	ZNF773	zinc finger protein 773 [Source:HGNC Symbol;Acc:HGNC:30487]	236.843	0.482034	0.113518	4.24632	2.17e-05	0.000325153
ENSG00000107821	KAZALD1	Kazal type serine peptidase inhibitor domain 1 [Source:HGNC Symbol;Acc:HGNC:25460]	281.226	-0.633273	0.149208	-4.24422	2.19e-05	0.000328041
ENSG00000025434	NR1H3	nuclear receptor subfamily 1 group H member 3 [Source:HGNC Symbol;Acc:HGNC:7966]	3116.11	-0.455247	0.107274	-4.2438	2.2e-05	0.000328473
ENSG00000097021	ACOT7	acyl-CoA thioesterase 7 [Source:HGNC Symbol;Acc:HGNC:24157]	376.485	-0.400465	0.0943692	-4.2436	2.2e-05	0.000328588
ENSG00000198301	SDAD1	SDA1 domain containing 1 [Source:HGNC Symbol;Acc:HGNC:25537]	941.082	0.32471	0.0765448	4.24209	2.21e-05	0.000330611
ENSG00000164096	C4orf3	chromosome 4 open reading frame 3 [Source:HGNC Symbol;Acc:HGNC:19225]	1896.94	0.234252	0.0552315	4.24128	2.22e-05	0.000331627
ENSG00000087053	MTMR2	myotubularin related protein 2 [Source:HGNC Symbol;Acc:HGNC:7450]	1223.13	0.292462	0.0689785	4.23989	2.24e-05	0.000333263
ENSG00000185009	AP3M1	adaptor related protein complex 3 subunit mu 1 [Source:HGNC Symbol;Acc:HGNC:569]	1149.19	0.237811	0.05609	4.23981	2.24e-05	0.000333263
ENSG00000023734	STRAP	serine/threonine kinase receptor associated protein [Source:HGNC Symbol;Acc:HGNC:30796]	3240.3	0.209092	0.0493152	4.23991	2.24e-05	0.000333263
ENSG00000073008	PVR	PVR cell adhesion molecule [Source:HGNC Symbol;Acc:HGNC:9705]	860.11	0.331862	0.0782946	4.23863	2.25e-05	0.000334828
ENSG00000164048	ZNF589	zinc finger protein 589 [Source:HGNC Symbol;Acc:HGNC:16747]	528.433	-0.393504	0.0928422	-4.23841	2.25e-05	0.000334967
ENSG00000116729	WLS	Wnt ligand secretion mediator [Source:HGNC Symbol;Acc:HGNC:30238]	2142.85	-0.29208	0.0689225	-4.2378	2.26e-05	0.000335697
ENSG00000204304	PBX2	PBX homeobox 2 [Source:HGNC Symbol;Acc:HGNC:8633]	1023.19	0.303299	0.0715755	4.23747	2.26e-05	0.000336011
ENSG00000110719	TCIRG1	T cell immune regulator 1, ATPase H+ transporting V0 subunit a3 [Source:HGNC Symbol;Acc:HGNC:11647]	956.2	-0.353877	0.0835255	-4.23675	2.27e-05	0.000336895
ENSG00000188177	ZC3H6	zinc finger CCCH-type containing 6 [Source:HGNC Symbol;Acc:HGNC:24762]	286.432	0.516981	0.122056	4.23559	2.28e-05	0.000338455
ENSG00000143751	SDE2	SDE2 telomere maintenance homolog [Source:HGNC Symbol;Acc:HGNC:26643]	365.879	-0.374488	0.0884298	-4.23486	2.29e-05	0.000339377
ENSG00000163902	RPN1	ribophorin I [Source:HGNC Symbol;Acc:HGNC:10381]	5488.99	-0.207163	0.0489294	-4.23391	2.3e-05	0.000340617
ENSG00000214063	TSPAN4	tetraspanin 4 [Source:HGNC Symbol;Acc:HGNC:11859]	2388.8	-0.305895	0.0722585	-4.23334	2.3e-05	0.000341301
ENSG00000168028	RPSA	ribosomal protein SA [Source:HGNC Symbol;Acc:HGNC:6502]	18099.6	0.247962	0.0585802	4.23287	2.31e-05	0.000341831
ENSG00000103064	SLC7A6	solute carrier family 7 member 6 [Source:HGNC Symbol;Acc:HGNC:11064]	1085.02	-0.409625	0.0967753	-4.23274	2.31e-05	0.000341835
ENSG00000117305	HMGCL	3-hydroxy-3-methylglutaryl-CoA lyase [Source:HGNC Symbol;Acc:HGNC:5005]	1001.52	-0.261449	0.0617811	-4.23187	2.32e-05	0.000342981
ENSG00000115977	AAK1	AP2 associated kinase 1 [Source:HGNC Symbol;Acc:HGNC:19679]	1096.13	0.265776	0.0628223	4.23061	2.33e-05	0.000344719
ENSG00000085415	SEH1L	SEH1 like nucleoporin [Source:HGNC Symbol;Acc:HGNC:30379]	649.797	0.329813	0.0779694	4.23003	2.34e-05	0.000345411
ENSG00000110717	NDUFS8	NADH:ubiquinone oxidoreductase core subunit S8 [Source:HGNC Symbol;Acc:HGNC:7715]	949.273	-0.30096	0.0711634	-4.22914	2.35e-05	0.000346591
ENSG00000174899	SLC66A1L	solute carrier family 66 member 1 like [Source:HGNC Symbol;Acc:HGNC:25146]	334.387	-0.426813	0.100949	-4.22799	2.36e-05	0.000348173
ENSG00000163138	PACRGL	parkin coregulated like [Source:HGNC Symbol;Acc:HGNC:28442]	285.811	0.409405	0.0968551	4.22699	2.37e-05	0.000349537
ENSG00000009954	BAZ1B	bromodomain adjacent to zinc finger domain 1B [Source:HGNC Symbol;Acc:HGNC:961]	3069.53	0.208491	0.049329	4.22654	2.37e-05	0.000350051
ENSG00000156261	CCT8	chaperonin containing TCP1 subunit 8 [Source:HGNC Symbol;Acc:HGNC:1623]	2348.32	-0.284481	0.0673118	-4.22632	2.38e-05	0.000350203
ENSG00000164144	ARFIP1	ADP ribosylation factor interacting protein 1 [Source:HGNC Symbol;Acc:HGNC:21496]	853.024	0.315147	0.0745877	4.22518	2.39e-05	0.000351779
ENSG00000178607	ERN1	endoplasmic reticulum to nucleus signaling 1 [Source:HGNC Symbol;Acc:HGNC:3449]	745.177	0.354121	0.0838505	4.22324	2.41e-05	0.000354629
ENSG00000171385	KCND3	potassium voltage-gated channel subfamily D member 3 [Source:HGNC Symbol;Acc:HGNC:6239]	748.586	-0.385224	0.0912624	-4.22106	2.43e-05	0.000357889
ENSG00000204574	ABCF1	ATP binding cassette subfamily F member 1 [Source:HGNC Symbol;Acc:HGNC:70]	1747.6	0.209885	0.049746	4.21912	2.45e-05	0.000360777
ENSG00000068650	ATP11A	ATPase phospholipid transporting 11A [Source:HGNC Symbol;Acc:HGNC:13552]	1307.51	0.238692	0.0565875	4.2181	2.46e-05	0.000362215
ENSG00000167468	GPX4	glutathione peroxidase 4 [Source:HGNC Symbol;Acc:HGNC:4556]	9040.4	-0.256539	0.0608431	-4.2164	2.48e-05	0.000364761
ENSG00000250067	YJEFN3	YjeF N-terminal domain containing 3 [Source:HGNC Symbol;Acc:HGNC:24785]	46.6312	1.05539	0.25054	4.21247	2.53e-05	0.000370965
ENSG00000107562	CXCL12	C-X-C motif chemokine ligand 12 [Source:HGNC Symbol;Acc:HGNC:10672]	5093.25	0.409759	0.0973272	4.21012	2.55e-05	0.000374648
ENSG00000159063	ALG8	ALG8 alpha-1,3-glucosyltransferase [Source:HGNC Symbol;Acc:HGNC:23161]	401.975	-0.396621	0.094221	-4.20948	2.56e-05	0.000375499
ENSG00000198918	RPL39	ribosomal protein L39 [Source:HGNC Symbol;Acc:HGNC:10350]	3823.09	0.216237	0.0513837	4.20828	2.57e-05	0.000377289
ENSG00000188677	PARVB	parvin beta [Source:HGNC Symbol;Acc:HGNC:14653]	432.52	-0.455071	0.108143	-4.20803	2.58e-05	0.000377295
ENSG00000071243	ING3	inhibitor of growth family member 3 [Source:HGNC Symbol;Acc:HGNC:14587]	168.569	0.570823	0.135653	4.20797	2.58e-05	0.000377295
ENSG00000129255	MPDU1	mannose-P-dolichol utilization defect 1 [Source:HGNC Symbol;Acc:HGNC:7207]	914.621	-0.275498	0.0654715	-4.20791	2.58e-05	0.000377295
ENSG00000126861	OMG	oligodendrocyte myelin glycoprotein [Source:HGNC Symbol;Acc:HGNC:8135]	28.9616	-1.35874	0.322943	-4.20737	2.58e-05	0.000377782
ENSG00000183935	HTR7P1	5-hydroxytryptamine receptor 7 pseudogene 1 [Source:HGNC Symbol;Acc:HGNC:30411]	221.964	0.495774	0.117834	4.20741	2.58e-05	0.000377782
ENSG00000073803	MAP3K13	mitogen-activated protein kinase kinase kinase 13 [Source:HGNC Symbol;Acc:HGNC:6852]	360.183	0.448648	0.106644	4.20696	2.59e-05	0.000378059
ENSG00000116005	PCYOX1	prenylcysteine oxidase 1 [Source:HGNC Symbol;Acc:HGNC:20588]	7193.33	0.179094	0.0425708	4.20697	2.59e-05	0.000378059
ENSG00000162852	CNST	consortin, connexin sorting protein [Source:HGNC Symbol;Acc:HGNC:26486]	916.119	0.388802	0.0924866	4.20388	2.62e-05	0.000383045
ENSG00000184232	OAF	out at first homolog [Source:HGNC Symbol;Acc:HGNC:28752]	3121.14	-0.302143	0.0719197	-4.20112	2.66e-05	0.000387541
ENSG00000181634	TNFSF15	TNF superfamily member 15 [Source:HGNC Symbol;Acc:HGNC:11931]	33.2128	-1.33982	0.318934	-4.20093	2.66e-05	0.000387648
ENSG00000124785	NRN1	neuritin 1 [Source:HGNC Symbol;Acc:HGNC:17972]	2370.97	-0.292888	0.0697575	-4.19866	2.68e-05	0.000391344
ENSG00000126814	TRMT5	tRNA methyltransferase 5 [Source:HGNC Symbol;Acc:HGNC:23141]	383.632	0.382833	0.0912628	4.19484	2.73e-05	0.000397785
ENSG00000038274	MAT2B	methionine adenosyltransferase 2B [Source:HGNC Symbol;Acc:HGNC:6905]	1038.97	0.289009	0.0689201	4.1934	2.75e-05	0.000400107
ENSG00000187742	SECISBP2	SECIS binding protein 2 [Source:HGNC Symbol;Acc:HGNC:30972]	737.279	-0.381143	0.090912	-4.19243	2.76e-05	0.000401595
ENSG00000140836	ZFHX3	zinc finger homeobox 3 [Source:HGNC Symbol;Acc:HGNC:777]	1199.16	0.320513	0.076458	4.19201	2.76e-05	0.000402128
ENSG00000177374	HIC1	HIC ZBTB transcriptional repressor 1 [Source:HGNC Symbol;Acc:HGNC:4909]	1117.83	0.30712	0.0732706	4.19159	2.77e-05	0.000402651
ENSG00000141429	GALNT1	polypeptide N-acetylgalactosaminyltransferase 1 [Source:HGNC Symbol;Acc:HGNC:4123]	1469.42	-0.257936	0.0615401	-4.19134	2.77e-05	0.000402879
ENSG00000221866	PLXNA4	plexin A4 [Source:HGNC Symbol;Acc:HGNC:9102]	1219.76	0.29981	0.0715414	4.19072	2.78e-05	0.000403776
ENSG00000102897	LYRM1	LYR motif containing 1 [Source:HGNC Symbol;Acc:HGNC:25074]	605.313	-0.424831	0.101391	-4.19003	2.79e-05	0.000404782
ENSG00000074657	ZNF532	zinc finger protein 532 [Source:HGNC Symbol;Acc:HGNC:30940]	2357.37	0.210048	0.0501373	4.18947	2.8e-05	0.000405574
ENSG00000110395	CBL	Cbl proto-oncogene [Source:HGNC Symbol;Acc:HGNC:1541]	669.252	-0.367095	0.087656	-4.1879	2.82e-05	0.000407715
ENSG00000064652	SNX24	sorting nexin 24 [Source:HGNC Symbol;Acc:HGNC:21533]	230.109	0.433995	0.103625	4.18814	2.81e-05	0.000407715
ENSG00000165240	ATP7A	ATPase copper transporting alpha [Source:HGNC Symbol;Acc:HGNC:869]	454.214	0.344637	0.0822927	4.18795	2.81e-05	0.000407715
ENSG00000074842	MYDGF	myeloid derived growth factor [Source:HGNC Symbol;Acc:HGNC:16948]	2755.15	-0.213423	0.0509655	-4.18759	2.82e-05	0.000408064
ENSG00000157107	FCHO2	FCH and mu domain containing endocytic adaptor 2 [Source:HGNC Symbol;Acc:HGNC:25180]	507.039	0.349278	0.0834417	4.1859	2.84e-05	0.000410673
ENSG00000029364	SLC39A9	solute carrier family 39 member 9 [Source:HGNC Symbol;Acc:HGNC:20182]	1544.57	-0.258334	0.061715	-4.18592	2.84e-05	0.000410673
ENSG00000111731	C2CD5	C2 calcium dependent domain containing 5 [Source:HGNC Symbol;Acc:HGNC:29062]	684.189	0.368839	0.0881221	4.18555	2.84e-05	0.000411089
ENSG00000137936	BCAR3	BCAR3 adaptor protein, NSP family member [Source:HGNC Symbol;Acc:HGNC:973]	1241.87	0.229111	0.0547714	4.18305	2.88e-05	0.00041541
ENSG00000011478	QPCTL	glutaminyl-peptide cyclotransferase like [Source:HGNC Symbol;Acc:HGNC:25952]	270.265	-0.47161	0.112767	-4.18216	2.89e-05	0.000416788
ENSG00000154945	ANKRD40	ankyrin repeat domain 40 [Source:HGNC Symbol;Acc:HGNC:28233]	1768.81	0.231908	0.055453	4.18205	2.89e-05	0.000416788
ENSG00000107554	DNMBP	dynamin binding protein [Source:HGNC Symbol;Acc:HGNC:30373]	1385.81	0.286101	0.0684448	4.18003	2.91e-05	0.000420297
ENSG00000185591	SP1	Sp1 transcription factor [Source:HGNC Symbol;Acc:HGNC:11205]	1957.96	0.234566	0.0561381	4.17837	2.94e-05	0.000423146
ENSG00000104324	CPQ	carboxypeptidase Q [Source:HGNC Symbol;Acc:HGNC:16910]	2180.06	-0.237996	0.0569731	-4.17734	2.95e-05	0.000424609
ENSG00000102225	CDK16	cyclin dependent kinase 16 [Source:HGNC Symbol;Acc:HGNC:8749]	2387.84	0.206099	0.0493364	4.17741	2.95e-05	0.000424609
ENSG00000213995	NAXD	NAD(P)HX dehydratase [Source:HGNC Symbol;Acc:HGNC:25576]	892.845	0.260497	0.0623681	4.17676	2.96e-05	0.000425459
ENSG00000167766	ZNF83	zinc finger protein 83 [Source:HGNC Symbol;Acc:HGNC:13158]	592.238	0.395889	0.0948182	4.17524	2.98e-05	0.000428084
ENSG00000100226	GTPBP1	GTP binding protein 1 [Source:HGNC Symbol;Acc:HGNC:4669]	879.798	-0.355176	0.0850926	-4.17399	2.99e-05	0.000430211
ENSG00000162976	SLC66A3	solute carrier family 66 member 3 [Source:HGNC Symbol;Acc:HGNC:28503]	490.762	0.393053	0.0942456	4.17052	3.04e-05	0.000436384
ENSG00000123146	ADGRE5	adhesion G protein-coupled receptor E5 [Source:HGNC Symbol;Acc:HGNC:1711]	1462.83	-0.22721	0.0544802	-4.17051	3.04e-05	0.000436384
ENSG00000168394	TAP1	transporter 1, ATP binding cassette subfamily B member [Source:HGNC Symbol;Acc:HGNC:43]	1403.91	0.272878	0.0654377	4.17005	3.05e-05	0.000437034
ENSG00000185920	PTCH1	patched 1 [Source:HGNC Symbol;Acc:HGNC:9585]	325.028	-0.439872	0.105492	-4.16971	3.05e-05	0.000437452
ENSG00000137210	TMEM14B	transmembrane protein 14B [Source:HGNC Symbol;Acc:HGNC:21384]	507.035	0.364739	0.0874804	4.16937	3.05e-05	0.000437859
ENSG00000132326	PER2	period circadian regulator 2 [Source:HGNC Symbol;Acc:HGNC:8846]	215.132	0.522197	0.125302	4.1675	3.08e-05	0.000441237
ENSG00000106571	GLI3	GLI family zinc finger 3 [Source:HGNC Symbol;Acc:HGNC:4319]	1102.15	0.297034	0.0712778	4.16727	3.08e-05	0.000441442
ENSG00000186352	ANKRD37	ankyrin repeat domain 37 [Source:HGNC Symbol;Acc:HGNC:29593]	85.9242	0.734245	0.17623	4.16639	3.09e-05	0.000442917
ENSG00000234814	SVIL2P	supervillin family member 2, pseudogene [Source:HGNC Symbol;Acc:HGNC:44959]	109.361	0.621503	0.149183	4.16603	3.1e-05	0.000443389
ENSG00000130813	SHFL	shiftless antiviral inhibitor of ribosomal frameshifting [Source:HGNC Symbol;Acc:HGNC:25649]	666.288	0.305884	0.0734441	4.16486	3.12e-05	0.000445436
ENSG00000182389	CACNB4	calcium voltage-gated channel auxiliary subunit beta 4 [Source:HGNC Symbol;Acc:HGNC:1404]	51.3516	-1.21216	0.291212	-4.16245	3.15e-05	0.000449922
ENSG00000106415	GLCCI1	glucocorticoid induced 1 [Source:HGNC Symbol;Acc:HGNC:18713]	195.712	0.559778	0.134487	4.16233	3.15e-05	0.000449922
ENSG00000156787	TBC1D31	TBC1 domain family member 31 [Source:HGNC Symbol;Acc:HGNC:30888]	160.458	0.532185	0.127884	4.16147	3.16e-05	0.000451376
ENSG00000273559	CWC25	CWC25 spliceosome associated protein homolog [Source:HGNC Symbol;Acc:HGNC:25989]	357.1	-0.370566	0.0890621	-4.16076	3.17e-05	0.000452551
ENSG00000285410	GABPB1-IT1	GABPB1 intronic transcript [Source:HGNC Symbol;Acc:HGNC:25469]	261.025	0.434099	0.104338	4.16049	3.18e-05	0.000452848
ENSG00000142207	URB1	URB1 ribosome biogenesis homolog [Source:HGNC Symbol;Acc:HGNC:17344]	950.242	-0.269943	0.0648897	-4.16003	3.18e-05	0.000453514
ENSG00000116560	SFPQ	splicing factor proline and glutamine rich [Source:HGNC Symbol;Acc:HGNC:10774]	2589.44	-0.210149	0.0505199	-4.15972	3.19e-05	0.000453897
ENSG00000158615	PPP1R15B	protein phosphatase 1 regulatory subunit 15B [Source:HGNC Symbol;Acc:HGNC:14951]	1015.81	-0.325248	0.0782061	-4.15885	3.2e-05	0.000455374
ENSG00000085788	DDHD2	DDHD domain containing 2 [Source:HGNC Symbol;Acc:HGNC:29106]	883.099	-0.31768	0.0764099	-4.15758	3.22e-05	0.000457679
ENSG00000067798	NAV3	neuron navigator 3 [Source:HGNC Symbol;Acc:HGNC:15998]	1478.39	0.347758	0.0836528	4.15716	3.22e-05	0.000458276
ENSG00000250317	SMIM20	small integral membrane protein 20 [Source:HGNC Symbol;Acc:HGNC:37260]	564.989	0.39236	0.0944616	4.15364	3.27e-05	0.000465136
ENSG00000198408	OGA	O-GlcNAcase [Source:HGNC Symbol;Acc:HGNC:7056]	2840.3	-0.20074	0.0483543	-4.15144	3.3e-05	0.000469403
ENSG00000108179	PPIF	peptidylprolyl isomerase F [Source:HGNC Symbol;Acc:HGNC:9259]	2221.5	-0.341602	0.0823565	-4.14785	3.36e-05	0.000476565
ENSG00000125826	RBCK1	RANBP2-type and C3HC4-type zinc finger containing 1 [Source:HGNC Symbol;Acc:HGNC:15864]	3065.16	0.200619	0.0483802	4.14672	3.37e-05	0.000478666
ENSG00000165917	RAPSN	receptor associated protein of the synapse [Source:HGNC Symbol;Acc:HGNC:9863]	7.04717	-4.72868	1.14075	-4.14525	3.39e-05	0.000481502
ENSG00000048392	RRM2B	ribonucleotide reductase regulatory TP53 inducible subunit M2B [Source:HGNC Symbol;Acc:HGNC:17296]	1230.74	-0.343238	0.082883	-4.14123	3.45e-05	0.000489751
ENSG00000140598	EFL1	elongation factor like GTPase 1 [Source:HGNC Symbol;Acc:HGNC:25789]	689.952	0.329687	0.0796132	4.14111	3.46e-05	0.000489751
ENSG00000171448	ZBTB26	zinc finger and BTB domain containing 26 [Source:HGNC Symbol;Acc:HGNC:23383]	158.677	0.613006	0.14806	4.14025	3.47e-05	0.000491345
ENSG00000160951	PTGER1	prostaglandin E receptor 1 [Source:HGNC Symbol;Acc:HGNC:9593]	51.8575	-0.886329	0.214162	-4.1386	3.49e-05	0.000494627
ENSG00000100612	DHRS7	dehydrogenase/reductase 7 [Source:HGNC Symbol;Acc:HGNC:21524]	715.174	-0.281447	0.0680188	-4.13778	3.51e-05	0.000496139
ENSG00000153187	HNRNPU	heterogeneous nuclear ribonucleoprotein U [Source:HGNC Symbol;Acc:HGNC:5048]	7426.94	0.182558	0.0441233	4.13746	3.51e-05	0.000496574
ENSG00000125977	EIF2S2	eukaryotic translation initiation factor 2 subunit beta [Source:HGNC Symbol;Acc:HGNC:3266]	5060.98	0.207357	0.0501226	4.13699	3.52e-05	0.000497326
ENSG00000244486	SCARF2	scavenger receptor class F member 2 [Source:HGNC Symbol;Acc:HGNC:19869]	1195.09	0.360021	0.087042	4.13617	3.53e-05	0.000498841
ENSG00000026559	KCNG1	potassium voltage-gated channel modifier subfamily G member 1 [Source:HGNC Symbol;Acc:HGNC:6248]	893.257	0.310174	0.0750013	4.13557	3.54e-05	0.00049988
ENSG00000204256	BRD2	bromodomain containing 2 [Source:HGNC Symbol;Acc:HGNC:1103]	4775.53	-0.172472	0.0417249	-4.13355	3.57e-05	0.000504032
ENSG00000187079	TEAD1	TEA domain transcription factor 1 [Source:HGNC Symbol;Acc:HGNC:11714]	5479.31	0.200608	0.0485421	4.13267	3.59e-05	0.000505716
ENSG00000175792	RUVBL1	RuvB like AAA ATPase 1 [Source:HGNC Symbol;Acc:HGNC:10474]	976.985	0.282077	0.0682662	4.13201	3.6e-05	0.000506904
ENSG00000261824	LINC00662	long intergenic non-protein coding RNA 662 [Source:HGNC Symbol;Acc:HGNC:27122]	336.626	0.388383	0.0940341	4.13024	3.62e-05	0.000510557
ENSG00000160685	ZBTB7B	zinc finger and BTB domain containing 7B [Source:HGNC Symbol;Acc:HGNC:18668]	1038.37	-0.397458	0.0962347	-4.1301	3.63e-05	0.000510608
ENSG00000082898	XPO1	exportin 1 [Source:HGNC Symbol;Acc:HGNC:12825]	2498.26	0.285662	0.069171	4.12979	3.63e-05	0.000511018
ENSG00000182175	RGMA	repulsive guidance molecule BMP co-receptor a [Source:HGNC Symbol;Acc:HGNC:30308]	263.512	-0.495384	0.119958	-4.12966	3.63e-05	0.000511039
ENSG00000116574	RHOU	ras homolog family member U [Source:HGNC Symbol;Acc:HGNC:17794]	661.537	-0.431808	0.104574	-4.1292	3.64e-05	0.000511534
ENSG00000138698	RAP1GDS1	Rap1 GTPase-GDP dissociation stimulator 1 [Source:HGNC Symbol;Acc:HGNC:9859]	1421.81	0.331229	0.0802141	4.12931	3.64e-05	0.000511534
ENSG00000169155	ZBTB43	zinc finger and BTB domain containing 43 [Source:HGNC Symbol;Acc:HGNC:17908]	433.605	0.340103	0.0823916	4.12788	3.66e-05	0.000514209
ENSG00000082497	SERTAD4	SERTA domain containing 4 [Source:HGNC Symbol;Acc:HGNC:25236]	28.0563	1.28377	0.311157	4.12579	3.69e-05	0.000518643
ENSG00000115137	DNAJC27	DnaJ heat shock protein family (Hsp40) member C27 [Source:HGNC Symbol;Acc:HGNC:30290]	153.346	0.532179	0.129037	4.12424	3.72e-05	0.00052186
ENSG00000141540	TTYH2	tweety family member 2 [Source:HGNC Symbol;Acc:HGNC:13877]	117.604	-0.676473	0.164057	-4.1234	3.73e-05	0.000523501
ENSG00000185033	SEMA4B	semaphorin 4B [Source:HGNC Symbol;Acc:HGNC:10730]	279.707	-0.487563	0.118263	-4.12269	3.74e-05	0.000524857
ENSG00000069702	TGFBR3	transforming growth factor beta receptor 3 [Source:HGNC Symbol;Acc:HGNC:11774]	4130.55	0.31011	0.0752638	4.12031	3.78e-05	0.000530024
ENSG00000178814	OPLAH	5-oxoprolinase, ATP-hydrolysing [Source:HGNC Symbol;Acc:HGNC:8149]	605.783	-0.381072	0.0925153	-4.11902	3.8e-05	0.000532567
ENSG00000127663	KDM4B	lysine demethylase 4B [Source:HGNC Symbol;Acc:HGNC:29136]	1538.81	0.263495	0.0639727	4.11887	3.81e-05	0.000532567
ENSG00000054148	PHPT1	phosphohistidine phosphatase 1 [Source:HGNC Symbol;Acc:HGNC:30033]	1261.53	-0.263314	0.063929	-4.11885	3.81e-05	0.000532567
ENSG00000198483	ANKRD35	ankyrin repeat domain 35 [Source:HGNC Symbol;Acc:HGNC:26323]	344.342	-0.404872	0.0983419	-4.11698	3.84e-05	0.000536626
ENSG00000109586	GALNT7	polypeptide N-acetylgalactosaminyltransferase 7 [Source:HGNC Symbol;Acc:HGNC:4129]	433.754	0.415401	0.100932	4.11565	3.86e-05	0.000539178
ENSG00000118096	IFT46	intraflagellar transport 46 [Source:HGNC Symbol;Acc:HGNC:26146]	526.209	0.323551	0.0786149	4.11565	3.86e-05	0.000539178
ENSG00000131732	ZCCHC9	zinc finger CCHC-type containing 9 [Source:HGNC Symbol;Acc:HGNC:25424]	365.906	-0.399348	0.0970359	-4.11546	3.86e-05	0.00053933
ENSG00000130592	LSP1	lymphocyte specific protein 1 [Source:HGNC Symbol;Acc:HGNC:6707]	1755.61	-0.347035	0.0843366	-4.11488	3.87e-05	0.000540424
ENSG00000248905	FMN1	formin 1 [Source:HGNC Symbol;Acc:HGNC:3768]	46.8643	0.994626	0.24176	4.1141	3.89e-05	0.000541959
ENSG00000153786	ZDHHC7	zinc finger DHHC-type palmitoyltransferase 7 [Source:HGNC Symbol;Acc:HGNC:18459]	2406.77	0.244539	0.0594849	4.11094	3.94e-05	0.000549147
ENSG00000140332	TLE3	TLE family member 3, transcriptional corepressor [Source:HGNC Symbol;Acc:HGNC:11839]	391.359	-0.393483	0.0957325	-4.11023	3.95e-05	0.000550557
ENSG00000152518	ZFP36L2	ZFP36 ring finger protein like 2 [Source:HGNC Symbol;Acc:HGNC:1108]	2631.45	-0.246745	0.0600429	-4.10948	3.97e-05	0.000551891
ENSG00000129187	DCTD	dCMP deaminase [Source:HGNC Symbol;Acc:HGNC:2710]	2917.99	0.241383	0.0587388	4.10943	3.97e-05	0.000551891
ENSG00000164920	OSR2	odd-skipped related transciption factor 2 [Source:HGNC Symbol;Acc:HGNC:15830]	356.267	-0.407852	0.0992567	-4.10907	3.97e-05	0.00055248
ENSG00000111057	KRT18	keratin 18 [Source:HGNC Symbol;Acc:HGNC:6430]	529.155	0.374485	0.0911418	4.10882	3.98e-05	0.000552798
ENSG00000156531	PHF6	PHD finger protein 6 [Source:HGNC Symbol;Acc:HGNC:18145]	503.33	0.404975	0.0985727	4.10839	3.98e-05	0.000553545
ENSG00000181458	TMEM45A	transmembrane protein 45A [Source:HGNC Symbol;Acc:HGNC:25480]	874.518	-0.426089	0.103742	-4.10722	4e-05	0.000556057
ENSG00000137154	RPS6	ribosomal protein S6 [Source:HGNC Symbol;Acc:HGNC:10429]	27608.7	0.21034	0.0512738	4.1023	4.09e-05	0.000567729
ENSG00000040531	CTNS	cystinosin, lysosomal cystine transporter [Source:HGNC Symbol;Acc:HGNC:2518]	720.945	-0.275308	0.0671147	-4.10206	4.09e-05	0.000568037
ENSG00000157680	DGKI	diacylglycerol kinase iota [Source:HGNC Symbol;Acc:HGNC:2855]	190.296	-0.563774	0.13745	-4.10167	4.1e-05	0.000568098
ENSG00000143947	RPS27A	ribosomal protein S27a [Source:HGNC Symbol;Acc:HGNC:10417]	13836.3	0.20068	0.0489246	4.10183	4.1e-05	0.000568098
ENSG00000089737	DDX24	DEAD-box helicase 24 [Source:HGNC Symbol;Acc:HGNC:13266]	3049	-0.200047	0.0487707	-4.10179	4.1e-05	0.000568098
ENSG00000271122	AC018647.2	novel transcript	387.878	0.433983	0.105855	4.0998	4.14e-05	0.000572419
ENSG00000151491	EPS8	epidermal growth factor receptor pathway substrate 8 [Source:HGNC Symbol;Acc:HGNC:3420]	4627.68	0.20239	0.0493727	4.09922	4.15e-05	0.000573265
ENSG00000008988	RPS20	ribosomal protein S20 [Source:HGNC Symbol;Acc:HGNC:10405]	15571.7	0.190697	0.0465194	4.09929	4.14e-05	0.000573265
ENSG00000146414	SHPRH	SNF2 histone linker PHD RING helicase [Source:HGNC Symbol;Acc:HGNC:19336]	519.973	0.349617	0.0853096	4.09822	4.16e-05	0.000575465
ENSG00000113638	TTC33	tetratricopeptide repeat domain 33 [Source:HGNC Symbol;Acc:HGNC:29959]	129.33	-0.677847	0.165412	-4.09793	4.17e-05	0.000575894
ENSG00000178057	NDUFAF3	NADH:ubiquinone oxidoreductase complex assembly factor 3 [Source:HGNC Symbol;Acc:HGNC:29918]	1051.45	-0.363348	0.0886798	-4.0973	4.18e-05	0.000577151
ENSG00000137274	BPHL	biphenyl hydrolase like [Source:HGNC Symbol;Acc:HGNC:1094]	437.663	-0.41896	0.102299	-4.09544	4.21e-05	0.000581526
ENSG00000149639	SOGA1	suppressor of glucose, autophagy associated 1 [Source:HGNC Symbol;Acc:HGNC:16111]	1728.86	-0.234791	0.0573456	-4.09431	4.23e-05	0.000584052
ENSG00000196428	TSC22D2	TSC22 domain family member 2 [Source:HGNC Symbol;Acc:HGNC:29095]	1214.78	0.226739	0.0553844	4.09391	4.24e-05	0.000584778
ENSG00000065457	ADAT1	adenosine deaminase tRNA specific 1 [Source:HGNC Symbol;Acc:HGNC:228]	542.592	0.413062	0.100916	4.09315	4.26e-05	0.000586396
ENSG00000167965	MLST8	MTOR associated protein, LST8 homolog [Source:HGNC Symbol;Acc:HGNC:24825]	950.275	-0.305411	0.0746596	-4.09071	4.3e-05	0.000592292
ENSG00000114770	ABCC5	ATP binding cassette subfamily C member 5 [Source:HGNC Symbol;Acc:HGNC:56]	688.797	0.303094	0.0741264	4.08888	4.33e-05	0.000596673
ENSG00000103174	NAGPA	N-acetylglucosamine-1-phosphodiester alpha-N-acetylglucosaminidase [Source:HGNC Symbol;Acc:HGNC:17378]	382.731	0.403153	0.0986004	4.08876	4.34e-05	0.000596691
ENSG00000124766	SOX4	SRY-box transcription factor 4 [Source:HGNC Symbol;Acc:HGNC:11200]	1441.92	-0.390953	0.0956866	-4.08577	4.39e-05	0.000604123
ENSG00000197498	RPF2	ribosome production factor 2 homolog [Source:HGNC Symbol;Acc:HGNC:20870]	883.4	0.289898	0.0709869	4.08383	4.43e-05	0.000608885
ENSG00000131100	ATP6V1E1	ATPase H+ transporting V1 subunit E1 [Source:HGNC Symbol;Acc:HGNC:857]	2423.6	-0.208052	0.050948	-4.08361	4.43e-05	0.000609142
ENSG00000134247	PTGFRN	prostaglandin F2 receptor inhibitor [Source:HGNC Symbol;Acc:HGNC:9601]	2942.94	0.225756	0.0552938	4.08284	4.45e-05	0.000610855
ENSG00000130935	NOL11	nucleolar protein 11 [Source:HGNC Symbol;Acc:HGNC:24557]	667.141	0.283588	0.0695254	4.0789	4.52e-05	0.000620969
ENSG00000080345	RIF1	replication timing regulatory factor 1 [Source:HGNC Symbol;Acc:HGNC:23207]	905.713	0.314251	0.0770622	4.07789	4.54e-05	0.000623356
ENSG00000125398	SOX9	SRY-box transcription factor 9 [Source:HGNC Symbol;Acc:HGNC:11204]	527.443	0.383572	0.0940697	4.07753	4.55e-05	0.000624028
ENSG00000172260	NEGR1	neuronal growth regulator 1 [Source:HGNC Symbol;Acc:HGNC:17302]	292.409	-0.594215	0.145802	-4.07549	4.59e-05	0.000629195
ENSG00000137764	MAP2K5	mitogen-activated protein kinase kinase 5 [Source:HGNC Symbol;Acc:HGNC:6845]	599.143	-0.318577	0.0781732	-4.07527	4.6e-05	0.000629471
ENSG00000196810	CTBP1-DT	CTBP1 divergent transcript [Source:HGNC Symbol;Acc:HGNC:28307]	458.215	0.373199	0.0915796	4.07514	4.6e-05	0.000629516
ENSG00000177096	PHETA2	PH domain containing endocytic trafficking adaptor 2 [Source:HGNC Symbol;Acc:HGNC:27161]	699.952	-0.346501	0.08504	-4.07456	4.61e-05	0.000630758
ENSG00000158467	AHCYL2	adenosylhomocysteinase like 2 [Source:HGNC Symbol;Acc:HGNC:22204]	372.343	-0.344869	0.0846667	-4.07325	4.64e-05	0.000634
ENSG00000122042	UBL3	ubiquitin like 3 [Source:HGNC Symbol;Acc:HGNC:12504]	999.078	0.236265	0.0580213	4.07204	4.66e-05	0.000636981
ENSG00000166347	CYB5A	cytochrome b5 type A [Source:HGNC Symbol;Acc:HGNC:2570]	2837.27	-0.294265	0.0722687	-4.07181	4.66e-05	0.000637271
ENSG00000198911	SREBF2	sterol regulatory element binding transcription factor 2 [Source:HGNC Symbol;Acc:HGNC:11290]	4666.66	-0.283278	0.0696343	-4.06808	4.74e-05	0.00064724
ENSG00000156171	DRAM2	DNA damage regulated autophagy modulator 2 [Source:HGNC Symbol;Acc:HGNC:28769]	712.7	0.305347	0.0750938	4.06621	4.78e-05	0.000652115
ENSG00000138759	FRAS1	Fraser extracellular matrix complex subunit 1 [Source:HGNC Symbol;Acc:HGNC:19185]	214.526	-0.616107	0.151534	-4.06581	4.79e-05	0.000652583
ENSG00000151718	WWC2	WW and C2 domain containing 2 [Source:HGNC Symbol;Acc:HGNC:24148]	1352.04	0.250821	0.0616889	4.06591	4.78e-05	0.000652583
ENSG00000184601	C14orf180	chromosome 14 open reading frame 180 [Source:HGNC Symbol;Acc:HGNC:33795]	777.254	-0.523077	0.128687	-4.06472	4.81e-05	0.000654975
ENSG00000126001	CEP250	centrosomal protein 250 [Source:HGNC Symbol;Acc:HGNC:1859]	686.952	-0.397756	0.0978557	-4.06473	4.81e-05	0.000654975
ENSG00000140265	ZSCAN29	zinc finger and SCAN domain containing 29 [Source:HGNC Symbol;Acc:HGNC:26673]	599.621	0.31112	0.0765542	4.06405	4.82e-05	0.000656535
ENSG00000168542	COL3A1	collagen type III alpha 1 chain [Source:HGNC Symbol;Acc:HGNC:2201]	700210	-0.233677	0.0575212	-4.06245	4.86e-05	0.000660711
ENSG00000097046	CDC7	cell division cycle 7 [Source:HGNC Symbol;Acc:HGNC:1745]	66.8501	-0.790024	0.194481	-4.06222	4.86e-05	0.000661029
ENSG00000127527	EPS15L1	epidermal growth factor receptor pathway substrate 15 like 1 [Source:HGNC Symbol;Acc:HGNC:24634]	1111.34	-0.237305	0.0584503	-4.05994	4.91e-05	0.000667175
ENSG00000177879	AP3S1	adaptor related protein complex 3 subunit sigma 1 [Source:HGNC Symbol;Acc:HGNC:2013]	1985.92	0.252695	0.0622707	4.05801	4.95e-05	0.000672381
ENSG00000166681	BEX3	brain expressed X-linked 3 [Source:HGNC Symbol;Acc:HGNC:13388]	2402.93	-0.288811	0.0711727	-4.05789	4.95e-05	0.000672396
ENSG00000159176	CSRP1	cysteine and glycine rich protein 1 [Source:HGNC Symbol;Acc:HGNC:2469]	4421.91	0.194584	0.047966	4.05671	4.98e-05	0.000675434
ENSG00000169564	PCBP1	poly(rC) binding protein 1 [Source:HGNC Symbol;Acc:HGNC:8647]	5676.83	-0.172931	0.0426295	-4.0566	4.98e-05	0.000675434
ENSG00000224086	PPM1F-AS1	PPM1F antisense RNA 1 [Source:HGNC Symbol;Acc:HGNC:40888]	46.2319	-0.954628	0.235538	-4.05297	5.06e-05	0.000685646
ENSG00000153922	CHD1	chromodomain helicase DNA binding protein 1 [Source:HGNC Symbol;Acc:HGNC:1915]	783.354	0.341172	0.0842067	4.0516	5.09e-05	0.000689332
ENSG00000106799	TGFBR1	transforming growth factor beta receptor 1 [Source:HGNC Symbol;Acc:HGNC:11772]	2020.62	0.310681	0.0766929	4.05098	5.1e-05	0.000690493
ENSG00000170759	KIF5B	kinesin family member 5B [Source:HGNC Symbol;Acc:HGNC:6324]	5437.02	0.226058	0.055802	4.05107	5.1e-05	0.000690493
ENSG00000123268	ATF1	activating transcription factor 1 [Source:HGNC Symbol;Acc:HGNC:783]	538.079	0.319554	0.0788966	4.05029	5.12e-05	0.000692173
ENSG00000198888	MT-ND1	mitochondrially encoded NADH:ubiquinone oxidoreductase core subunit 1 [Source:HGNC Symbol;Acc:HGNC:7455]	31519.6	-0.286008	0.0706368	-4.04899	5.14e-05	0.000695675
ENSG00000004776	HSPB6	heat shock protein family B (small) member 6 [Source:HGNC Symbol;Acc:HGNC:26511]	6681.51	-0.32817	0.0810616	-4.04841	5.16e-05	0.000697058
[truncated: 25,010 more rows]
